# Supplementary material for: Constructing the HBV-human protein interaction network to understand the relationship between HBV and hepatocellular carcinoma
Source: J Exp Clin Cancer Res. 2010 Nov 16;29(1):146. doi: 10.1186/1756-9966-29-146 (PMC2999591; doi:10.1186/1756-9966-29-146)
Supplement: Additional file 1 — Additional Tables. Table S1. Total interactions between HBV and human proteins catalogued from related literature. The meaning of each is as follows: Pubmed_ID: PubMed article ID. HBV_gene_mention: HBV gene name appeared in the sentence. HBV_gene: the HBV gene after standardization. verb_mention: the meaning of the verb or verb noun such as heavier appeared in the sentence. verb: the verb after standardization. human_gene_mention: human gene names appeared in the sentence. human_official_gene_symbol: the human gene after standardization. human_gene_entrez_ID: standardization of the ID of the human gene. human_official_gene_description: standardization of the description of the human gene. sentence: the key sentence. PubMed_link: PubMed abstract link. Additional file 1, Table S2. Listing and Distribution of Keywords Associated with the HBV Human Protein Interaction Database. Statistical analysis of interaction verb and calculation of the proportion of each verb. Additional file 1, Table S3. Listing of human proteins interacting with more than one viral protein. Additional file 1, Table S4. Listing of HHBV-HHBV protein- protein interactions. Interacting human proteins are referenced with their cognate NCBI gene name (columns 1 and 2). These physical and direct binary protein-protein interactions were retrieved from the BIND, BioGRID, DIP, GeneRIF, HPRD, IntAct, MINT, and Reactome databases. Interaction type (6 = KEGG database,7 = text mining,8 = homology). Additional file 1, Table S5. Hepatocellular carcinoma-associated proteins (HHCC) catalogued from related literature. Additional file 1, Table S6. Listing of HHBV- HHCC. HHBV: HBV-interacting proteins. HHCC: liver cancer-related genes. HHBV- HHCC: overlap. Additional file 1, Table S7A. Distribution of cellular component Gene Ontology terms associated with HBV-human protein interactions. Additional file 1, Table S7B. Distribution of biological process Gene Ontology terms associated with HBV-human protein interactions [file 1756-9966-29-146-S1.XLS]

## Sheet: Table 1
Table 1. Total interactions between HBV and human proteins catalogued from torelated literature.
Pubmed_ID	HBV_gene_mention	HBV_gene	verb_mention	verb	human_gene_mention	human_official_gene_symbol	human_gene_entrez_ID	human_official_gene_description	sentence	PubMed_link
18309246	HBx	X protein	repressed	repress	CDK2	CDK2	1017	cyclin-dependent kinase 2	Moreover, HBx induction repressed cell growth and downregulated the expressions of cyclin D1, CDK4, cyclin E, CDK2, and cyclin B1.	http://www.ncbi.nlm.nih.gov/sites/entrez?db=pubmed&cmd=search&term=18309246[uid]
18309246	HBx	X protein	repressed	repress	CDK4	CDK4	1019	cyclin-dependent kinase 4	Moreover, HBx induction repressed cell growth and downregulated the expressions of cyclin D1, CDK4, cyclin E, CDK2, and cyclin B1.	http://www.ncbi.nlm.nih.gov/sites/entrez?db=pubmed&cmd=search&term=18309246[uid]
18602370	HBx	X protein	regulated	regulate	WAF1	CDKN1A	1026	cyclin-dependent kinase inhibitor 1A (p21, Cip1)	The expression of P53, p21(WAF1), p14(ARF), and MDM2 proteins was regulated by expression of HBx mutants.	http://www.ncbi.nlm.nih.gov/sites/entrez?db=pubmed&cmd=search&term=18602370[uid]
15248906	HBx	X protein	inhibit	inhibit	WAF1	CDKN1A	1026	cyclin-dependent kinase inhibitor 1A (p21, Cip1)	CONCLUSION: HBx may not only increase the expression of p21(WAF1) by introducing the accumulation of p53 in cytoplasm but also inhibit the transcriptional activity of p21(WAF1) promoter in a p53-independent manner.	http://www.ncbi.nlm.nih.gov/sites/entrez?db=pubmed&cmd=search&term=15248906[uid]
11997040	core protein	core protein	repression	repress	cyclin-dependent kinase inhibitor p21	CDKN1A	1026	cyclin-dependent kinase inhibitor 1A (p21, Cip1)	Cooperative repression of cyclin-dependent kinase inhibitor p21 gene expression by hepatitis B virus X protein and hepatitis C virus core protein.	http://www.ncbi.nlm.nih.gov/sites/entrez?db=pubmed&cmd=search&term=11997040[uid]
17575144	HBx	X protein	repress	repress	p16(INK4a)	CDKN2A	1029	cyclin-dependent kinase inhibitor 2A (melanoma, p16, inhibits CDK4)	HBx induced DNA hypermethylation of p16(INK4a) promoter to repress its expression, which subsequently led to activation of G1-CDKs, phosphorylation of pRb, activation of E2F1, and finally transcriptional activation of DNMT1.	http://www.ncbi.nlm.nih.gov/sites/entrez?db=pubmed&cmd=search&term=17575144[uid]
18602370	HBx	X protein	regulated	regulate	ARF	CDKN2A	1029	cyclin-dependent kinase inhibitor 2A (melanoma, p16, inhibits CDK4)	The expression of P53, p21(WAF1), p14(ARF), and MDM2 proteins was regulated by expression of HBx mutants.	http://www.ncbi.nlm.nih.gov/sites/entrez?db=pubmed&cmd=search&term=18602370[uid]
18032378	HBx	X protein	interaction	interact	HBXIP	HBXIP	10542	hepatitis B virus x interacting protein	To understand the carcinogenic mechanism of hepatitis B virus-encoded oncoprotein HBx, we explored the function of HBx interaction with its cellular target HBXIP.	http://www.ncbi.nlm.nih.gov/sites/entrez?db=pubmed&cmd=search&term=18032378[uid]
16982752	HBx	X protein	associates with	associate	HBXIP	HBXIP	10542	hepatitis B virus x interacting protein	Immunolocalization and fluorescent protein tagging experiments showed that HBXIP associates with microtubules of dividing cells and colocalizes with HBx on centrosomes.	http://www.ncbi.nlm.nih.gov/sites/entrez?db=pubmed&cmd=search&term=16982752[uid]
18032378	HBx	X protein	Interaction	Interact	HBXIP	HBXIP	10542	hepatitis B virus x interacting protein	Interaction of hepatitis B viral oncoprotein with cellular target HBXIP dysregulates centrosome dynamics and mitotic spindle formation.	http://www.ncbi.nlm.nih.gov/sites/entrez?db=pubmed&cmd=search&term=18032378[uid]
18492607	HBx	X protein	phosphorylation	phosphorylate	CHK1	CHEK1	1111	CHK1 checkpoint homolog (S. pombe)	HBx impaired the ATR dependent phosphorylation of Chk1 and monoubiquitination of FANCD2.	http://www.ncbi.nlm.nih.gov/sites/entrez?db=pubmed&cmd=search&term=18492607[uid]
11325602	HBx	X protein	activated	activate	IKK	CHUK	1147	conserved helix-loop-helix ubiquitous kinase	However, the majority of HBx is localized to the cytoplasm where it interacts with and stimulates protein kinases such as protein kinase C, Janus kinase/STAT, IKK, PI-3-K, stress-activated protein kinase/Jun N-terminal kinase, and protein kinase B/Akt.	http://www.ncbi.nlm.nih.gov/sites/entrez?db=pubmed&cmd=search&term=11325602[uid]
16534844	core protein	core protein	interacting	interact	chemokine (C-C motif) receptor 5	CCR5	1234	chemokine (C-C motif) receptor 5	RESULTS: Eighteen colonies were obtained and sequenced, including hypermethylated in cancer 2 (3 colones), eukaryotic translation elongation factor 2 (2 colones), acetyl-coenzyme A synthetase 3 (1 colone), DNA polymerase gamma (1 colone), putative translation initiation factor (1 colone), chemokine (C-C motif) receptor 5 (1 colone), mitochondrial ribosomal protein L41 (1 colone), kyot binding pro…	http://www.ncbi.nlm.nih.gov/sites/entrez?db=pubmed&cmd=search&term=16534844[uid]
18449922	HBx	X protein	increased	increase	collagen I	COL1A1	1277	collagen, type I, alpha 1	Both human primary HSCs and rat HSCs exposed to conditioned medium from HBx-expressing hepatocytes showed increased expression of collagen I, connective tissue growth factor, alpha smooth muscle actin, matrix metalloproteinase-2, and transforming growth factor-beta (TGF-beta), together with an enhanced proliferation rate.	http://www.ncbi.nlm.nih.gov/sites/entrez?db=pubmed&cmd=search&term=18449922[uid]
11170386	X protein	X protein	phosphorylation	phosphorylate	CREB	CREB1	1385	cAMP responsive element binding protein 1	Hepatitis B virus X protein activates transcription by bypassing CREB phosphorylation, not by stabilizing bZIP-DNA complexes.	http://www.ncbi.nlm.nih.gov/sites/entrez?db=pubmed&cmd=search&term=11170386[uid]
10590094	X protein	X protein	interacts	interact	CREB	CREB1	1385	cAMP responsive element binding protein 1	The hepatitis B virus X protein (pX) interacts directly with the bZip transactivator CREB and the bZip repressors ICERIIgamma and ATF3, increasing their DNA-binding affinity in vitro and their transcriptional efficacy in vivo.	http://www.ncbi.nlm.nih.gov/sites/entrez?db=pubmed&cmd=search&term=10590094[uid]
12876451	X protein	X protein	interaction	interact	CREB	CREB1	1385	cAMP responsive element binding protein 1	A carboxy-terminal region of the hepatitis B virus X protein promotes DNA interaction of CREB and mimics the native protein for transactivation function.	http://www.ncbi.nlm.nih.gov/sites/entrez?db=pubmed&cmd=search&term=12876451[uid]
1827531	X protein	X protein	interactions	interact	CREB	CREB1	1385	cAMP responsive element binding protein 1	HBV X protein alters the DNA binding specificity of CREB and ATF-2 by protein-protein interactions.	http://www.ncbi.nlm.nih.gov/sites/entrez?db=pubmed&cmd=search&term=1827531[uid]
17158882	HBx	X protein	interaction	interact	CREB	CREB1	1385	cAMP responsive element binding protein 1	Here we investigated the role of HBx and its potential interaction with CBP/p300 in regulating CREB transcriptional activity.	http://www.ncbi.nlm.nih.gov/sites/entrez?db=pubmed&cmd=search&term=17158882[uid]
7731990	X protein	X protein	targets	target	CREB	CREB1	1385	cAMP responsive element binding protein 1	The hepatitis B virus X protein targets the basic region-leucine zipper domain of CREB.	http://www.ncbi.nlm.nih.gov/sites/entrez?db=pubmed&cmd=search&term=7731990[uid]
17158882	HBx	X protein	phosphorylation	phosphorylate	CREB	CREB1	1385	cAMP responsive element binding protein 1	We show that HBx and CBP/p300 synergistically enhanced CREB activity and that CREB phosphorylation by protein kinase A was a prerequisite for the cooperative action of HBx and CBP/p300.	http://www.ncbi.nlm.nih.gov/sites/entrez?db=pubmed&cmd=search&term=17158882[uid]
1827531	X protein	X protein	interactions	interact	ATF-2	ATF2	1386	activating transcription factor 2	HBV X protein alters the DNA binding specificity of CREB and ATF-2 by protein-protein interactions.	http://www.ncbi.nlm.nih.gov/sites/entrez?db=pubmed&cmd=search&term=1827531[uid]
10590094	X protein	X protein	interacts	interact	ICERIIgamma	CREM	1390	cAMP responsive element modulator	The hepatitis B virus X protein (pX) interacts directly with the bZip transactivator CREB and the bZip repressors ICERIIgamma and ATF3, increasing their DNA-binding affinity in vitro and their transcriptional efficacy in vivo.	http://www.ncbi.nlm.nih.gov/sites/entrez?db=pubmed&cmd=search&term=10590094[uid]
11377708	HBx	X protein	phosphorylate	phosphorylate	CKII	CSNK2A1	1457	casein kinase 2, alpha 1 polypeptide	Although PKC and MAPK enhance the HBx phosphorylation in vitro, neither protein kinase A nor caseine kinase II (CKII) phosphorylate HBx protein, though there are possible substrate residues of both kinases in HBx protein.	http://www.ncbi.nlm.nih.gov/sites/entrez?db=pubmed&cmd=search&term=11377708[uid]
18203290	HBx	X protein	down-regulated	downregulate	ZFP90	ZFP90	146198	zinc finger protein 90 homolog (mouse)	Up-regulated genes included DNA repair proteins (Rad-52, MSH6) and transmembrane proteins (syndecan 4, tetraspanin), while down-regulated genes were connected to the regulation of transcription (histone deacetylase, Zfp90, MyoD1) and were involved in the cholesterol metabolic pathway and isoprenoid biosynthesis (farnesyl diphosphate synthase, Cyp7b1, geranylgeranyl diphosphate synthase, SAA3). CO…	http://www.ncbi.nlm.nih.gov/sites/entrez?db=pubmed&cmd=search&term=18203290[uid]
18449922	HBx	X protein	increased	increase	connective tissue growth factor	CTGF	1490	connective tissue growth factor	Both human primary HSCs and rat HSCs exposed to conditioned medium from HBx-expressing hepatocytes showed increased expression of collagen I, connective tissue growth factor, alpha smooth muscle actin, matrix metalloproteinase-2, and transforming growth factor-beta (TGF-beta), together with an enhanced proliferation rate.	http://www.ncbi.nlm.nih.gov/sites/entrez?db=pubmed&cmd=search&term=18449922[uid]
16496348	x antigen	X protein	associated with	upregulation	beta-catenin	CTNNB1	1499	catenin (cadherin-associated protein), beta 1, 88kDa	Enhanced cell survival of Hep3B cells by the hepatitis B x antigen effector, URG11, is associated with upregulation of beta-catenin.	http://www.ncbi.nlm.nih.gov/sites/entrez?db=pubmed&cmd=search&term=16496348[uid]
15991290	S protein	S protein	interacting with	interact	diazepam binding inhibitor	DBI	1622	diazepam binding inhibitor (GABA receptor modulator, acyl-Coenzyme A binding protein)	RESULTS: Nineteen colonies were selected and sequenced. Among them, five colonies were Homo sapiens solute carrier family 25, member 23 (SLC25A23), one was Homo sapiens calreticulin, one was human serum albumin (ALB) gene, one was Homo sapiens metallothionein 2A, two were Homo sapiens betaine-homocysteine methyltransferase, three were Homo sapiens Na(+) and H(+) coupled amino acid transport syste…	http://www.ncbi.nlm.nih.gov/sites/entrez?db=pubmed&cmd=search&term=15991290[uid]
18781669	HBx	X protein	binding	binding	DDB1	DDB1	1642	damage-specific DNA binding protein 1, 127kDa	CONCLUSION: In addition to its reported role in promoting HBV replication, the binding of HBx to DDB1 may induce genetic instability in regenerating hepatocytes and thereby contribute to HCC development, thus making this HBV-host protein interaction an attractive target for new therapeutic intervention.	http://www.ncbi.nlm.nih.gov/sites/entrez?db=pubmed&cmd=search&term=18781669[uid]
12432237	X protein	X protein	inhibited	inhibit	DDB1	DDB1	1642	damage-specific DNA binding protein 1, 127kDa	Importantly, both the core-binding domain of X and the gain-of-affinity X mutants inhibited DDB1- mediated stabilization of wild-type X protein.	http://www.ncbi.nlm.nih.gov/sites/entrez?db=pubmed&cmd=search&term=12432237[uid]
11581406	HBx	X protein	interaction	interact	DDB1	DDB1	1642	damage-specific DNA binding protein 1, 127kDa	In addition, the interaction with DDB1 has been implicated in the nuclear localization of HBx.	http://www.ncbi.nlm.nih.gov/sites/entrez?db=pubmed&cmd=search&term=11581406[uid]
18289873	HBx	X protein	inhibition	inhibit	DDB1	DDB1	1642	damage-specific DNA binding protein 1, 127kDa	In this study, we demonstrated that knockdown of damage-specific DNA binding protein 1(DDB1), a protein involved in nucleotide-excision repair and HBV replication, significantly enhanced the HBx-siRNA-mediated inhibition of HBV replication.	http://www.ncbi.nlm.nih.gov/sites/entrez?db=pubmed&cmd=search&term=18289873[uid]
11581406	HBx	X protein	associate with	associate	DDB1	DDB1	1642	damage-specific DNA binding protein 1, 127kDa	Several C-terminal deletion mutants of DDB2 that fail to bind DDB1 are able to associate with HBx, suggesting that DDB2 may associate with HBx independently of binding to DDB1.	http://www.ncbi.nlm.nih.gov/sites/entrez?db=pubmed&cmd=search&term=11581406[uid]
12743284	HBx	X protein	association with	associate	DDB1	DDB1	1642	damage-specific DNA binding protein 1, 127kDa	These findings demonstrate that HBx performs a unique function through its association with DDB1 for which SV5-V cannot substitute and suggest that SV5-V and HBx have evolved to bind DDB1 to achieve distinct functions, both by a mechanism that does not involve DDB2.	http://www.ncbi.nlm.nih.gov/sites/entrez?db=pubmed&cmd=search&term=12743284[uid]
12743284	HBx	X protein	association with	associate	DDB1	DDB1	1642	damage-specific DNA binding protein 1, 127kDa	Thus, SV5-V and HBx bind to DDB1 in a mutually exclusive manner, and SV5-V shares with HBx the ability to enhance the steady-state levels of DDB1 and to inhibit its association with DDB2.	http://www.ncbi.nlm.nih.gov/sites/entrez?db=pubmed&cmd=search&term=12743284[uid]
12151405	HBx	X protein	association with	associate	DDB1	DDB1	1642	damage-specific DNA binding protein 1, 127kDa	Unexpectedly, HBx appears to largely exist in association with DDB1 and is in direct competition with DDB2 for binding to DDB1.	http://www.ncbi.nlm.nih.gov/sites/entrez?db=pubmed&cmd=search&term=12151405[uid]
15767425	HBx	X protein	association with	associate	DDB1	DDB1	1642	damage-specific DNA binding protein 1, 127kDa	We also show that HBx in association with DDB1 acts in the nucleus and stimulates HBV replication mainly by enhancing viral mRNA levels, regardless of whether the protein is expressed from the HBV genome itself or supplied in trans.	http://www.ncbi.nlm.nih.gov/sites/entrez?db=pubmed&cmd=search&term=15767425[uid]
12743284	HBx	X protein	interaction	interact	DDB1	DDB1	1642	damage-specific DNA binding protein 1, 127kDa	Yet only HBx induces cell death, and SV5-V can prevent HBx from doing so by blocking its interaction with DDB1.	http://www.ncbi.nlm.nih.gov/sites/entrez?db=pubmed&cmd=search&term=12743284[uid]
10930665	HBx	X protein	targets	target	DDB1	DDB1	1642	damage-specific DNA binding protein 1, 127kDa	It remains possible that a subset of HBx transactivation function targets an as yet undefined DDB1-specific pathway.	http://www.ncbi.nlm.nih.gov/sites/entrez?db=pubmed&cmd=search&term=10930665[uid]
18289873	HBx	X protein	inhibition	inhibit	DDB1	DDB1	1642	damage-specific DNA binding protein 1, 127kDa	Knockdown of damage-specific DNA binding protein 1 (DDB1) enhances the HBx-siRNA-mediated inhibition of HBV replication.	http://www.ncbi.nlm.nih.gov/sites/entrez?db=pubmed&cmd=search&term=18289873[uid]
11581406	X protein	X protein	interaction	interact	DDB1	DDB1	1642	damage-specific DNA binding protein 1, 127kDa	Recent studies on the X protein encoded by the woodchuck hepadnavirus have provided correlative evidence indicating that the interaction with DDB1 is important for establishment of infection by the virus.	http://www.ncbi.nlm.nih.gov/sites/entrez?db=pubmed&cmd=search&term=11581406[uid]
15767425	HBx	X protein	interaction	interact	DDB1	DDB1	1642	damage-specific DNA binding protein 1, 127kDa	We now show that an interaction with DDB1 is also needed for HBx to stimulate HBV genome replication.	http://www.ncbi.nlm.nih.gov/sites/entrez?db=pubmed&cmd=search&term=15767425[uid]
11581406	HBx	X protein	associate with	associate	DDB2	DDB2	1643	damage-specific DNA binding protein 2, 48kDa	Several C-terminal deletion mutants of DDB2 that fail to bind DDB1 are able to associate with HBx, suggesting that DDB2 may associate with HBx independently of binding to DDB1.	http://www.ncbi.nlm.nih.gov/sites/entrez?db=pubmed&cmd=search&term=11581406[uid]
12743284	HBx	X protein	association with	associate	DDB2	DDB2	1643	damage-specific DNA binding protein 2, 48kDa	These findings demonstrate that HBx performs a unique function through its association with DDB1 for which SV5-V cannot substitute and suggest that SV5-V and HBx have evolved to bind DDB1 to achieve distinct functions, both by a mechanism that does not involve DDB2.	http://www.ncbi.nlm.nih.gov/sites/entrez?db=pubmed&cmd=search&term=12743284[uid]
12743284	HBx	X protein	association	associate	DDB2	DDB2	1643	damage-specific DNA binding protein 2, 48kDa	Thus, SV5-V and HBx bind to DDB1 in a mutually exclusive manner, and SV5-V shares with HBx the ability to enhance the steady-state levels of DDB1 and to inhibit its association with DDB2.	http://www.ncbi.nlm.nih.gov/sites/entrez?db=pubmed&cmd=search&term=12743284[uid]
12151405	HBx	X protein	association with	associate	DDB2	DDB2	1643	damage-specific DNA binding protein 2, 48kDa	Unexpectedly, HBx appears to largely exist in association with DDB1 and is in direct competition with DDB2 for binding to DDB1.	http://www.ncbi.nlm.nih.gov/sites/entrez?db=pubmed&cmd=search&term=12151405[uid]
17575144	HBx	X protein	activates	activate	DNMT1	DNMT1	1786	DNA (cytosine-5-)-methyltransferase 1	Here, we show that hepatitis B virus X protein (HBx) activates DNMT1 expression via a regulatory circuit involving the p16(INK4a)-cyclin D1-cyclin-dependent kinase (CDK) 4/6-retinoblastoma protein (pRb)-E2F1 pathway.	http://www.ncbi.nlm.nih.gov/sites/entrez?db=pubmed&cmd=search&term=17575144[uid]
19070387	HBx	X protein	interaction	interact	DNMT3A	DNMT3A	1788	DNA (cytosine-5-)-methyltransferase 3 alpha	CONCLUSIONS: The interaction of HBx and DNMT3A facilitates cellular epigenetic modification (via regional hypermethylation or hypomethylation) at distinct genomic loci, providing an alternative mechanism within HBx-mediated transcriptional regulation, and a profound understanding of hepatitis and HCC pathogenesis.	http://www.ncbi.nlm.nih.gov/sites/entrez?db=pubmed&cmd=search&term=19070387[uid]
17408664	HBx	X protein	de novo methylation	interact	DNMT3A1	DNMT3A	1788	DNA (cytosine-5-)-methyltransferase 3 alpha	HBx specifically repressed insulin-like growth factor-3 expression through de novo methylation via DNMT3A1 and DNMT3A2 and by inhibiting SP1 binding via recruiting methyl CpG binding protein 2 to the newly methylated SP1 binding element.	http://www.ncbi.nlm.nih.gov/sites/entrez?db=pubmed&cmd=search&term=17408664[uid]
17408664	HBx	X protein	de novo methylation	interact	DNMT3A2	DNMT3A	1788	DNA (cytosine-5-)-methyltransferase 3 alpha	HBx specifically repressed insulin-like growth factor-3 expression through de novo methylation via DNMT3A1 and DNMT3A2 and by inhibiting SP1 binding via recruiting methyl CpG binding protein 2 to the newly methylated SP1 binding element.	http://www.ncbi.nlm.nih.gov/sites/entrez?db=pubmed&cmd=search&term=17408664[uid]
19070387	HBx	X protein	interact	interact	DNMT3A	DNMT3A	1788	DNA (cytosine-5-)-methyltransferase 3 alpha	RESULTS: HBx can interact directly with DNMT3A and HDAC1.	http://www.ncbi.nlm.nih.gov/sites/entrez?db=pubmed&cmd=search&term=19070387[uid]
17359939	X protein	X protein	association	associate	Jagged1	JAG1	182	jagged 1 (Alagille syndrome)	Expression of Jagged1 and its association with hepatitis B virus X protein in hepatocellular carcinoma.	http://www.ncbi.nlm.nih.gov/sites/entrez?db=pubmed&cmd=search&term=17359939[uid]
17575144	HBx	X protein	phosphorylation	phosphorylate	E2F1	E2F1	1869	E2F transcription factor 1	HBx induced DNA hypermethylation of p16(INK4a) promoter to repress its expression, which subsequently led to activation of G1-CDKs, phosphorylation of pRb, activation of E2F1, and finally transcriptional activation of DNMT1.	http://www.ncbi.nlm.nih.gov/sites/entrez?db=pubmed&cmd=search&term=17575144[uid]
12675512	HBc	core protein	binding	bind	E2F1	E2F1	1869	E2F transcription factor 1	An electrophoretic mobility shift assay (EMSA) showed that the HBc reduced the DNA-binding ability of E2F1 to the binding site of the p53 promoter.	http://www.ncbi.nlm.nih.gov/sites/entrez?db=pubmed&cmd=search&term=12675512[uid]
12625370	HBx	X protein	interaction	interact	E2F1	E2F1	1869	E2F transcription factor 1	An in vitro interaction assay showed that E2F1 and HBx physically bind with each other.	http://www.ncbi.nlm.nih.gov/sites/entrez?db=pubmed&cmd=search&term=12625370[uid]
11244564	HBx	X protein	overcomes inhibition	increase	E2F1	E2F1	1869	E2F transcription factor 1	Combinatorial cotransfection analyses in HepG2 cells showed that HBx overcame the inhibition of E2F1 activity by pRb but not that by p53.	http://www.ncbi.nlm.nih.gov/sites/entrez?db=pubmed&cmd=search&term=11244564[uid]
12625370	X protein	X protein	activate	activate	E2F1	E2F1	1869	E2F transcription factor 1	E2F1 activates the human p53 promoter and overcomes the repressive effect of hepatitis B viral X protein (Hbx) on the p53 promoter.	http://www.ncbi.nlm.nih.gov/sites/entrez?db=pubmed&cmd=search&term=12625370[uid]
11244564	X protein	X protein	overcomes inhibition	increase	E2F1	E2F1	1869	E2F transcription factor 1	Hepatitis B viral X protein overcomes inhibition of E2F1 activity by pRb on the human Rb gene promoter.	http://www.ncbi.nlm.nih.gov/sites/entrez?db=pubmed&cmd=search&term=11244564[uid]
11244564	HBx	X protein	increase	increase	E2F1	E2F1	1869	E2F transcription factor 1	These results suggest that HBx could inhibit the pRb tumor suppressor and increase E2F1 activity.	http://www.ncbi.nlm.nih.gov/sites/entrez?db=pubmed&cmd=search&term=11244564[uid]
16534844	core protein	core protein	interacting	interact	eukaryotic translation elongation factor 2	EEF2	1938	eukaryotic translation elongation factor 2	RESULTS: Eighteen colonies were obtained and sequenced, including hypermethylated in cancer 2 (3 colones), eukaryotic translation elongation factor 2 (2 colones), acetyl-coenzyme A synthetase 3 (1 colone), DNA polymerase gamma (1 colone), putative translation initiation factor (1 colone), chemokine (C-C motif) receptor 5 (1 colone), mitochondrial ribosomal protein L41 (1 colone), kyot binding pro…	http://www.ncbi.nlm.nih.gov/sites/entrez?db=pubmed&cmd=search&term=16534844[uid]
12599056	HBx	X protein	activated	activate	ELK1	ELK1	2002	ELK1, member of ETS oncogene family	HBx activated the transcriptional ability of Elk1, whereas LHDAg activated the transcriptional ability of SRF.	http://www.ncbi.nlm.nih.gov/sites/entrez?db=pubmed&cmd=search&term=12599056[uid]
11278765	HBx	X protein	represses	repress	XPD	ERCC2	2068	excision repair cross-complementing rodent repair deficiency, complementation group 2	Herein we report that HBx represses two components of the transcription-repair factor TFIIH, XPB (p89), and XPD (p80), both in p53-proficient and p53-deficient liver cells.	http://www.ncbi.nlm.nih.gov/sites/entrez?db=pubmed&cmd=search&term=11278765[uid]
10074921	HBx	X protein	bound	bind	XPD	ERCC2	2068	excision repair cross-complementing rodent repair deficiency, complementation group 2	In addition, we found that HBx bound directly to either XPB or XPD DNA helicase in vitro.	http://www.ncbi.nlm.nih.gov/sites/entrez?db=pubmed&cmd=search&term=10074921[uid]
10074921	HBx	X protein	inhibits	inhibit	XPD	ERCC2	2068	excision repair cross-complementing rodent repair deficiency, complementation group 2	Our previous work has shown that HBx protein inhibits p53 sequence-specific transcriptional activation, p53-mediated apoptosis and p53 binding to the TFIIH transcription-nucleotide excision repair (NER) factors, including XPB and XPD.	http://www.ncbi.nlm.nih.gov/sites/entrez?db=pubmed&cmd=search&term=10074921[uid]
11325602	HBx	X protein	interacts	interact	AKT	AKT1	207	v-akt murine thymoma viral oncogene homolog 1	However, the majority of HBx is localized to the cytoplasm where it interacts with and stimulates protein kinases such as protein kinase C, Janus kinase/STAT, IKK, PI-3-K, stress-activated protein kinase/Jun N-terminal kinase, and protein kinase B/Akt.	http://www.ncbi.nlm.nih.gov/sites/entrez?db=pubmed&cmd=search&term=11325602[uid]
8134379	HBX	X protein	inhibits	inhibit	ERCC3	ERCC3	2071	excision repair cross-complementing rodent repair deficiency, complementation group 3 (xeroderma pigmentosum group B complementing)	HBX expression also inhibits p53-mediated transcriptional activation in vivo and the in vitro association of p53 and ERCC3, a general transcription factor involved in nucleotide excision repair.	http://www.ncbi.nlm.nih.gov/sites/entrez?db=pubmed&cmd=search&term=8134379[uid]
11278765	HBx	X protein	represses	repress	XPB	ERCC3	2071	excision repair cross-complementing rodent repair deficiency, complementation group 3 (xeroderma pigmentosum group B complementing)	Herein we report that HBx represses two components of the transcription-repair factor TFIIH, XPB (p89), and XPD (p80), both in p53-proficient and p53-deficient liver cells.	http://www.ncbi.nlm.nih.gov/sites/entrez?db=pubmed&cmd=search&term=11278765[uid]
10074921	HBx	X protein	bound	bind	XPB	ERCC3	2071	excision repair cross-complementing rodent repair deficiency, complementation group 3 (xeroderma pigmentosum group B complementing)	In addition, we found that HBx bound directly to either XPB or XPD DNA helicase in vitro.	http://www.ncbi.nlm.nih.gov/sites/entrez?db=pubmed&cmd=search&term=10074921[uid]
10074921	HBx	X protein	inhibits	inhibit	XPB	ERCC3	2071	excision repair cross-complementing rodent repair deficiency, complementation group 3 (xeroderma pigmentosum group B complementing)	Our previous work has shown that HBx protein inhibits p53 sequence-specific transcriptional activation, p53-mediated apoptosis and p53 binding to the TFIIH transcription-nucleotide excision repair (NER) factors, including XPB and XPD.	http://www.ncbi.nlm.nih.gov/sites/entrez?db=pubmed&cmd=search&term=10074921[uid]
8855220	HBx	X protein	interactions	interact	ERCC3	ERCC3	2071	excision repair cross-complementing rodent repair deficiency, complementation group 3 (xeroderma pigmentosum group B complementing)	We have identified ERCC3 and ERCC2 DNA helicase subunits of holoenzyme TFIIH as targets of HBx interactions.	http://www.ncbi.nlm.nih.gov/sites/entrez?db=pubmed&cmd=search&term=8855220[uid]
17092596	HBx	X protein	activated	activate	IRE1	ERN1	2081	endoplasmic reticulum to nucleus signaling 1	Hepatitis B virus X protein (HBx) activates ATF6 and IRE1-XBP1 pathways of unfolded protein response.	http://www.ncbi.nlm.nih.gov/sites/entrez?db=pubmed&cmd=search&term=17092596[uid]
15991290	S protein	S protein	interacting with	interact	albumin	ALB	213	albumin	RESULTS: Nineteen colonies were selected and sequenced. Among them, five colonies were Homo sapiens solute carrier family 25, member 23 (SLC25A23), one was Homo sapiens calreticulin, one was human serum albumin (ALB) gene, one was Homo sapiens metallothionein 2A, two were Homo sapiens betaine-homocysteine methyltransferase, three were Homo sapiens Na(+) and H(+) coupled amino acid transport syste…	http://www.ncbi.nlm.nih.gov/sites/entrez?db=pubmed&cmd=search&term=15991290[uid]
18492607	HBx	X protein	monoubiquitination	monoubiquitination	FANCD2	FANCD2	2177	Fanconi anemia, complementation group D2	HBx impaired the ATR dependent phosphorylation of Chk1 and monoubiquitination of FANCD2.	http://www.ncbi.nlm.nih.gov/sites/entrez?db=pubmed&cmd=search&term=18492607[uid]
16496348	x antigen	X protein	associated with	associate	URG11	VWCE	220001	von Willebrand factor C and EGF domains	Enhanced cell survival of Hep3B cells by the hepatitis B x antigen effector, URG11, is associated with upregulation of beta-catenin.	http://www.ncbi.nlm.nih.gov/sites/entrez?db=pubmed&cmd=search&term=16496348[uid]
15948258	X protein	X protein	interacted	interact	fibrinogen-B beta polypeptide	FGB	2244	fibrinogen beta chain	Five positive colonies that interacted with whole-X protein were obtained and sequenced; namely, fetuin B, UDP glycosyltransferase 1 family-polypeptide A9, mannose-P-dolichol utilization defect 1, fibrinogen-B beta polypeptide, transmembrane 4 superfamily member 4-CD81 (TM4SF4).	http://www.ncbi.nlm.nih.gov/sites/entrez?db=pubmed&cmd=search&term=15948258[uid]
17092596	HBx	X protein	activates	activate	ATF6	ATF6	22926	activating transcription factor 6	Hepatitis B virus X protein (HBx) activates ATF6 and IRE1-XBP1 pathways of unfolded protein response.	http://www.ncbi.nlm.nih.gov/sites/entrez?db=pubmed&cmd=search&term=17092596[uid]
9325235	X gene	X protein	interaction	interact	HNF3	FOXM1	2305	forkhead box M1	Based on the analysis of protein factors interacting with the LSR element, liver-enriched transcriptional factors, HNF3 and HNF4 or retinoid X receptor alpha (RXR alpha), are probably implicated in the activity of enhancer I for the efficient expression of X gene through their interaction with the LSR element in the hepatic cell.	http://www.ncbi.nlm.nih.gov/sites/entrez?db=pubmed&cmd=search&term=9325235[uid]
17539024	x antigen	X protein	up-regulates	upregulate	VEGFR3	FLT4	2324	fms-related tyrosine kinase 4	Hepatitis B x antigen up-regulates vascular endothelial growth factor receptor 3 in hepatocarcinogenesis.	http://www.ncbi.nlm.nih.gov/sites/entrez?db=pubmed&cmd=search&term=17539024[uid]
8764004	HBx	X protein	phosphorylation	phosphorylate	c-Fos	FOS	2353	v-fos FBJ murine osteosarcoma viral oncogene homolog	HBx activation of ERKs and JNKs leads to induction and activation of AP-1 DNA binding activity involving transient de novo synthesis of c-Fos protein and prolonged synthesis of c-Jun, mediated by N-terminal phosphorylation of c-Jun carried out by HBx-activated JNK.	http://www.ncbi.nlm.nih.gov/sites/entrez?db=pubmed&cmd=search&term=8764004[uid]
15991290	S protein	S protein	interacting with	interact	betaine-homocysteine methyltransferase	BHMT2	23743	betaine-homocysteine methyltransferase 2	RESULTS: Nineteen colonies were selected and sequenced. Among them, five colonies were Homo sapiens solute carrier family 25, member 23 (SLC25A23), one was Homo sapiens calreticulin, one was human serum albumin (ALB) gene, one was Homo sapiens metallothionein 2A, two were Homo sapiens betaine-homocysteine methyltransferase, three were Homo sapiens Na(+) and H(+) coupled amino acid transport syste…	http://www.ncbi.nlm.nih.gov/sites/entrez?db=pubmed&cmd=search&term=15991290[uid]
9680129	core protein	core protein	phosphorylation	phosphorylate	GAPDH	GAPDH	2597	glyceraldehyde-3-phosphate dehydrogenase	Phosphorylation of the hepatitis B virus core protein by glyceraldehyde-3-phosphate dehydrogenase protein kinase activity.	http://www.ncbi.nlm.nih.gov/sites/entrez?db=pubmed&cmd=search&term=9680129[uid]
15948258	X protein	X protein	interacted	interact	fetuin B	FETUB	26998	fetuin B	Five positive colonies that interacted with whole-X protein were obtained and sequenced; namely, fetuin B, UDP glycosyltransferase 1 family-polypeptide A9, mannose-P-dolichol utilization defect 1, fibrinogen-B beta polypeptide, transmembrane 4 superfamily member 4-CD81 (TM4SF4).	http://www.ncbi.nlm.nih.gov/sites/entrez?db=pubmed&cmd=search&term=15948258[uid]
7479968	HBx	X protein	activated	activate	MAP	SGSM3	27352	small G protein signaling modulator 3	HBx activates the RAS-RAF-mitogen-activated protein (MAP) kinase signaling cascade, through which it activates transcription factors AP-1 and NF-kappa B, and stimulates cell DNA synthesis.	http://www.ncbi.nlm.nih.gov/sites/entrez?db=pubmed&cmd=search&term=7479968[uid]
9343405	HBx	X protein	activates	activate	MAP	SGSM3	27352	small G protein signaling modulator 3	Studies have shown that HBx protein activates Ras and downstream Ras signaling pathways including Raf, mitogen-activated protein (MAP) kinase kinase kinase (MEK), and MAP kinases.	http://www.ncbi.nlm.nih.gov/sites/entrez?db=pubmed&cmd=search&term=9343405[uid]
15132991	HBx	X protein	activated	activate	MAP	SGSM3	27352	small G protein signaling modulator 3	The HBx was shown to activate the mitogen-activated protein (MAP) kinase and phosphatidylinositol 3-kinase (PI-3K) signal cascade, which is essential for activation of transcription factors such as activating protein (AP)-1 and nuclear factor (NF)-kappaB.	http://www.ncbi.nlm.nih.gov/sites/entrez?db=pubmed&cmd=search&term=15132991[uid]
17003480	x protein	X protein	promotes	promote	angiopoietin-2	ANGPT2	285	angiopoietin 2	Hepatitis B virus promotes angiopoietin-2 expression in liver tissue: role of HBV x protein.	http://www.ncbi.nlm.nih.gov/sites/entrez?db=pubmed&cmd=search&term=17003480[uid]
18552505	HBx	X protein	inhibits	inhibit	GSK-3beta	GSK3B	2932	glycogen synthase kinase 3 beta	HBx inhibits the growth of CCL13-HBX-stable cells via the GSK-3beta/beta-catenin cascade.	http://www.ncbi.nlm.nih.gov/sites/entrez?db=pubmed&cmd=search&term=18552505[uid]
18203290	HBx	X protein	up-regulated	upregulate	MSH6	MSH6	2956	mutS homolog 6 (E. coli)	Up-regulated genes included DNA repair proteins (Rad-52, MSH6) and transmembrane proteins (syndecan 4, tetraspanin), while down-regulated genes were connected to the regulation of transcription (histone deacetylase, Zfp90, MyoD1) and were involved in the cholesterol metabolic pathway and isoprenoid biosynthesis (farnesyl diphosphate synthase, Cyp7b1, geranylgeranyl diphosphate synthase, SAA3). CO…	http://www.ncbi.nlm.nih.gov/sites/entrez?db=pubmed&cmd=search&term=18203290[uid]
9054408	HBx	X protein	bound to	bind	TFIIB	GTF2B	2959	general transcription factor IIB	HBx and RPB5 specifically bound to transcription factor IIB (TFIIB) in vitro, both of which were detected by either far-Western blotting or the glutathione S-transferase-resin pull-down assay.	http://www.ncbi.nlm.nih.gov/sites/entrez?db=pubmed&cmd=search&term=9054408[uid]
9819440	HBx	X protein	interact	interact	TFIIB	GTF2B	2959	general transcription factor IIB	Previously, it has been reported that RNA polymerase II subunit 5 (RPB5) is one of the targets of hepatitis B virus X protein (HBx) and that both HBx and RPB5 specifically interact with general transcription factor IIB (TFIIB), implying that RPB5 is one of the communicating subunits of RNA polymerase II involved in transcriptional regulation.	http://www.ncbi.nlm.nih.gov/sites/entrez?db=pubmed&cmd=search&term=9819440[uid]
10712776	HBX	X protein	interaction	interact	TF2B	GTF2B	2959	general transcription factor IIB	RMP specifically disrupts the binding between TF2B and HBX protein, vice versa HBX protein also disrupt the interaction of TF2B-RMP as demonstrated by the in vitro protein binding competition assay.	http://www.ncbi.nlm.nih.gov/sites/entrez?db=pubmed&cmd=search&term=10712776[uid]
10712776	HBX	X protein	associated with	associate	TF2B	GTF2B	2959	general transcription factor IIB	CONCLUSION: The results clearly suggested that transcription co-activator HBX protein and corepressor RMP competitively associated with TF2B.	http://www.ncbi.nlm.nih.gov/sites/entrez?db=pubmed&cmd=search&term=10712776[uid]
10712776	HBX	X protein	interaction	interact	TF2B	GTF2B	2959	general transcription factor IIB	Disrupting the interaction between transcription co-repressor RMP with TF2B is probably one of the mechanisms to account for the transcriptional transactivation of HBX protein.	http://www.ncbi.nlm.nih.gov/sites/entrez?db=pubmed&cmd=search&term=10712776[uid]
12903814	HBX	X protein	co-immunoprecipitation	coimmunoprecipitate	TFIIB	GTF2B	2959	general transcription factor IIB	In vitro results of HBX binding to TFIIB were further confirmed by in vivo co-immunoprecipitation assay.	http://www.ncbi.nlm.nih.gov/sites/entrez?db=pubmed&cmd=search&term=12903814[uid]
12903814	X protein	X protein	interacts	interact	TFIIB	GTF2B	2959	general transcription factor IIB	Our results also indicated that the Woodchuck hepatitis virus X protein (WHX) interacts with TFIIB.	http://www.ncbi.nlm.nih.gov/sites/entrez?db=pubmed&cmd=search&term=12903814[uid]
10101251	HBx	X protein	coimmunoprecipitation	coimmunoprecipitate	TFIIB	GTF2B	2959	general transcription factor IIB	This was confirmed by Western analysis and coimmunoprecipitation of HBx with transcription factor IIB (TFIIB) in subcellular fractionations.	http://www.ncbi.nlm.nih.gov/sites/entrez?db=pubmed&cmd=search&term=10101251[uid]
18948152	HBx	X protein	promoting	promote	HDAC1	HDAC1	3065	histone deacetylase 1	In the report, we verified that HBx transcriptionally repress insulin-like growth factor binding protein-3 (IGFBP-3) by promoting HBx/histone deacetylase 1 (HDAC1) complex formation.	http://www.ncbi.nlm.nih.gov/sites/entrez?db=pubmed&cmd=search&term=18948152[uid]
18264140	HBx	X protein	associated with	associate	HDAC1	HDAC1	3065	histone deacetylase 1	MTA1 and HDAC1/2 physically associated with hypoxia-inducible factor-1 alpha (HIF-1 alpha) in vivo in the presence of HBx, which was abolished by knockdown of MTA1 by short interfering RNA (siRNA).	http://www.ncbi.nlm.nih.gov/sites/entrez?db=pubmed&cmd=search&term=18264140[uid]
19070387	HBx	X protein	co-immunoprecipitation	coimmunoprecipitate	HDAC1	HDAC1	3065	histone deacetylase 1	METHODS: Interactions between HBx and DNA methyltransferase (DNMT) or histone deacetylase-1 (HDAC1) were assessed by co-immunoprecipitation.	http://www.ncbi.nlm.nih.gov/sites/entrez?db=pubmed&cmd=search&term=19070387[uid]
19070387	HBx	X protein	interact	interact	HDAC1	HDAC1	3065	histone deacetylase 1	RESULTS: HBx can interact directly with DNMT3A and HDAC1.	http://www.ncbi.nlm.nih.gov/sites/entrez?db=pubmed&cmd=search&term=19070387[uid]
18264140	HBx	X protein	associated with	associate	HDAC2	HDAC2	3066	histone deacetylase 2	MTA1 and HDAC1/2 physically associated with hypoxia-inducible factor-1 alpha (HIF-1 alpha) in vivo in the presence of HBx, which was abolished by knockdown of MTA1 by short interfering RNA (siRNA).	http://www.ncbi.nlm.nih.gov/sites/entrez?db=pubmed&cmd=search&term=18264140[uid]
18264140	HBx	X protein	associated with	associate	HIF-1 alpha	HIF1A	3091	hypoxia inducible factor 1, alpha subunit (basic helix-loop-helix transcription factor)	Together, our data indicate a positive cross talk between HBx and the MTA1/HDAC complex in stabilizing HIF-1 alpha, which may play a critical role in angiogenesis and metastasis of HBV-associated HCC.	http://www.ncbi.nlm.nih.gov/sites/entrez?db=pubmed&cmd=search&term=18264140[uid]
17919491	core protein	core protein	repressed	repress	HO-1	HMOX1	3162	heme oxygenase (decycling) 1	We showed that HO-1 induction repressed HBV replication directly in hepatocytes at a posttranscriptional step by reducing stability of HBV core protein and thus blocking refill of nuclear HBV covalently closed circular (ccc)DNA.	http://www.ncbi.nlm.nih.gov/sites/entrez?db=pubmed&cmd=search&term=17919491[uid]
9325235	X gene	X protein	interaction	interact	HNF4	HNF4A	3172	hepatocyte nuclear factor 4, alpha	Based on the analysis of protein factors interacting with the LSR element, liver-enriched transcriptional factors, HNF3 and HNF4 or retinoid X receptor alpha (RXR alpha), are probably implicated in the activity of enhancer I for the efficient expression of X gene through their interaction with the LSR element in the hepatic cell.	http://www.ncbi.nlm.nih.gov/sites/entrez?db=pubmed&cmd=search&term=9325235[uid]
18855356	HBx	X protein	interaction	interact	HSP72	HSPA1A	3303	heat shock 70kDa protein 1A	The interaction between HSP72 and HBx in liver cancer cells was analyzed by immunoprecipitation and Western blot.	http://www.ncbi.nlm.nih.gov/sites/entrez?db=pubmed&cmd=search&term=18855356[uid]
12552023	L protein	L protein	bound	bind	GRP78	HSPA5	3309	heat shock 70kDa protein 5 (glucose-regulated protein, 78kDa)	In this study, we demonstrated that an endoplasmic reticulum luminal chaperone GRP78/BiP bound specifically to the pre-S1 domain of the L protein in vitro and in vivo where complete viral particles were secreted, suggesting that GRP78/BiP plays an essential role in the proper folding of the L protein and/or assembly of viral envelope proteins.	http://www.ncbi.nlm.nih.gov/sites/entrez?db=pubmed&cmd=search&term=12552023[uid]
16842747	X protein	X protein	facilitated	facilitate	Hdj1	DNAJB1	3337	DnaJ (Hsp40) homolog, subfamily B, member 1	Turnover of hepatitis B virus X protein is facilitated by Hdj1, a human Hsp40/DnaJ protein.	http://www.ncbi.nlm.nih.gov/sites/entrez?db=pubmed&cmd=search&term=16842747[uid]
18674781	HBx	X protein	degradation	degradate	Id-1	ID1	3397	inhibitor of DNA binding 1, dominant negative helix-loop-helix protein	Id-1 induces proteasome-dependent degradation of the HBX protein	http://www.ncbi.nlm.nih.gov/sites/entrez?db=pubmed&cmd=search&term=18674781[uid]
18024894	HBV polymerase	P protein	inhibit	inhibit	IFN	IFNA1	3439	interferon, alpha 1	In summary, these results indicate that HBV polymerase is a general inhibitor of IFN signalling and can inhibit IFN-inducible MyD88 expression by inhibiting the activity of the MyD88 promoter through blocking the nuclear translocation of Stat1.	http://www.ncbi.nlm.nih.gov/sites/entrez?db=pubmed&cmd=search&term=18024894[uid]
14572641	HBx	X protein	inhibited	inhibit	IFN	IFNA1	3439	interferon, alpha 1	In this study, we demonstrated that the expression of full HBV genome and HBx gene similarly stimulated the transcriptional activity of NF-kappaB in HuH-7 human hepatoma cells, and that interferon (IFN)-alpha as well as dominant negative mutant of IkappaB kinase-alpha effectively inhibited the HBx-mediated NF-kappaB activation, but IFN-gamma did not.	http://www.ncbi.nlm.nih.gov/sites/entrez?db=pubmed&cmd=search&term=14572641[uid]
10364293	core protein	core protein	blocked	block	IFN	IFNA1	3439	interferon, alpha 1	Interestingly, the inhibitory effect of IFN on viral RNA levels was not observed in cells infected with a mutant DHBV that fails to synthesize core protein, suggesting that an uncharacterized core protein-mediated enhancing effect is blocked by IFN.	http://www.ncbi.nlm.nih.gov/sites/entrez?db=pubmed&cmd=search&term=10364293[uid]
19096445	HBX	X protein	activated	activate	IFN	IFNA1	3439	interferon, alpha 1	Phosphorylated Stat1 activates interferon (IFN)-stimulated regulatory element (ISRE)- and IFN-gamma-activated sequence (GAS)-mediated transcription, leading to the production of IFN-beta, whereas the reduced expression of Stat1 with its siRNA results in a decrease in IFN-beta production, by which Chang-HBX cells eventually succumb to reovirus infection.	http://www.ncbi.nlm.nih.gov/sites/entrez?db=pubmed&cmd=search&term=19096445[uid]
10880166	X protein	X protein	activates	activate	IGF-IR	IGF1R	3480	insulin-like growth factor 1 receptor	Hepatitis B virus X protein activates expression of IGF-IR and VEGF in hepatocellular carcinoma cells.	http://www.ncbi.nlm.nih.gov/sites/entrez?db=pubmed&cmd=search&term=10880166[uid]
18948152	HBx	X protein	promoting	repress	IGFBP-3	IGFBP3	3486	insulin-like growth factor binding protein 3	In the report, we verified that HBx transcriptionally repress insulin-like growth factor binding protein-3 (IGFBP-3) by promoting HBx/histone deacetylase 1 (HDAC1) complex formation.	http://www.ncbi.nlm.nih.gov/sites/entrez?db=pubmed&cmd=search&term=18948152[uid]
11099494	X protein	X protein	inhibits	inhibit	Fas	FAS	355	Fas (TNF receptor superfamily, member 6)	X protein of hepatitis B virus inhibits Fas-mediated apoptosis and is associated with up-regulation of the SAPK/JNK pathway.	http://www.ncbi.nlm.nih.gov/sites/entrez?db=pubmed&cmd=search&term=11099494[uid]
18563316	HBV X gene	X protein	upregulates	upregulate	IL-1beta	IL1B	3553	interleukin 1, beta	HBV X gene transfection upregulates IL-1beta and IL-6 gene expression and induces rat glomerular mesangial cell proliferation.	http://www.ncbi.nlm.nih.gov/sites/entrez?db=pubmed&cmd=search&term=18563316[uid]
12538674	HBx	X protein	activated	activate	IL-2	IL2	3558	interleukin 2	LC-46, an HBx 52-60-specific clone, is CD62L(-)CD69(+)CD45RO(+)CD45RA(-)CD25(dim) and is stained by IFN-gamma (approximately 92%), IL-2 (30%), and TNF-alpha (56%), but not by IL-5, IL-10, IL-12, or TNF-beta, indicating that the cells are fully activated T cytotoxic 1-type cells.	http://www.ncbi.nlm.nih.gov/sites/entrez?db=pubmed&cmd=search&term=12538674[uid]
12175634	HBx	X protein	amplifying	amplify	FasL	FASLG	356	Fas ligand (TNF superfamily, member 6)	CONCLUSIONS: Our results demonstrated that HBx induces IL-18 expression in liver, which may be associated with hepatic injury by amplifying FasL expression during HBV infection.	http://www.ncbi.nlm.nih.gov/sites/entrez?db=pubmed&cmd=search&term=12175634[uid]
12538674	HBx	X protein	activated	activate	IL-5	IL5	3567	interleukin 5 (colony-stimulating factor, eosinophil)	LC-46, an HBx 52-60-specific clone, is CD62L(-)CD69(+)CD45RO(+)CD45RA(-)CD25(dim) and is stained by IFN-gamma (approximately 92%), IL-2 (30%), and TNF-alpha (56%), but not by IL-5, IL-10, IL-12, or TNF-beta, indicating that the cells are fully activated T cytotoxic 1-type cells.	http://www.ncbi.nlm.nih.gov/sites/entrez?db=pubmed&cmd=search&term=12538674[uid]
17055456	HBx	X protein	dephosphorylation	dephosphorylate	IL-6	IL6	3569	interleukin 6 (interferon, beta 2)	In the response of IL-6, HBx phosphorylated STAT3 and recovered PP2Calpha-mediated dephosphorylation of STAT3.	http://www.ncbi.nlm.nih.gov/sites/entrez?db=pubmed&cmd=search&term=17055456[uid]
18563316	HBV X gene	X protein	upregulates	upregulate	IL-6	IL6	3569	interleukin 6 (interferon, beta 2)	HBV X gene transfection upregulates IL-1beta and IL-6 gene expression and induces rat glomerular mesangial cell proliferation.	http://www.ncbi.nlm.nih.gov/sites/entrez?db=pubmed&cmd=search&term=18563316[uid]
17055456	X protein	X protein	interaction	interact	IL-6	IL6	3569	interleukin 6 (interferon, beta 2)	The interaction of hepatitis B virus X protein and protein phosphatase type 2 Calpha and its effect on IL-6.	http://www.ncbi.nlm.nih.gov/sites/entrez?db=pubmed&cmd=search&term=17055456[uid]
12538674	HBx	X protein	activated	activate	IL-10	IL10	3586	interleukin 10	LC-46, an HBx 52-60-specific clone, is CD62L(-)CD69(+)CD45RO(+)CD45RA(-)CD25(dim) and is stained by IFN-gamma (approximately 92%), IL-2 (30%), and TNF-alpha (56%), but not by IL-5, IL-10, IL-12, or TNF-beta, indicating that the cells are fully activated T cytotoxic 1-type cells.	http://www.ncbi.nlm.nih.gov/sites/entrez?db=pubmed&cmd=search&term=12538674[uid]
12175634	HBx	X protein	associated with	associate	IL-18	IL18	3606	interleukin 18 (interferon-gamma-inducing factor)	CONCLUSIONS: Our results demonstrated that HBx induces IL-18 expression in liver, which may be associated with hepatic injury by amplifying FasL expression during HBV infection.	http://www.ncbi.nlm.nih.gov/sites/entrez?db=pubmed&cmd=search&term=12175634[uid]
12175634	HBx	X protein	regulates	regulate	IL-18	IL18	3606	interleukin 18 (interferon-gamma-inducing factor)	The aim of this study was to investigate role of HBx in expression of interleukin 18 (IL-18), a newly identified cytokine that up-regulates Fas ligand (FasL) expression.	http://www.ncbi.nlm.nih.gov/sites/entrez?db=pubmed&cmd=search&term=12175634[uid]
17408664	HBx	X protein	repressed	repress	insulin-like growth factor-3	INSL3	3640	insulin-like 3 (Leydig cell)	HBx specifically repressed insulin-like growth factor-3 expression through de novo methylation via DNMT3A1 and DNMT3A2 and by inhibiting SP1 binding via recruiting methyl CpG binding protein 2 to the newly methylated SP1 binding element.	http://www.ncbi.nlm.nih.gov/sites/entrez?db=pubmed&cmd=search&term=17408664[uid]
17259306	X protein	X protein	enhances	enhance	AR	AR	367	androgen receptor	Hepatitis B virus X protein enhances androgen receptor-responsive gene expression depending on androgen level.	http://www.ncbi.nlm.nih.gov/sites/entrez?db=pubmed&cmd=search&term=17259306[uid]
8764004	HBx	X protein	phosphorylation	phosphorylate	AP-1	JUN	3725	jun oncogene	HBx activation of ERKs and JNKs leads to induction and activation of AP-1 DNA binding activity involving transient de novo synthesis of c-Fos protein and prolonged synthesis of c-Jun, mediated by N-terminal phosphorylation of c-Jun carried out by HBx-activated JNK.	http://www.ncbi.nlm.nih.gov/sites/entrez?db=pubmed&cmd=search&term=8764004[uid]
7479968	HBx	X protein	interact	interact	JUN	JUN	3725	jun oncogene	HBx therefore stimulates cell proliferation by activating RAS and a second unknown effector, which may be related to its reported ability to induce prolonged activation of JUN or to interact with cellular p53 protein.	http://www.ncbi.nlm.nih.gov/sites/entrez?db=pubmed&cmd=search&term=7479968[uid]
15132991	HBx	X protein	activate	activate	activating protein (AP)-1	JUN	3725	jun oncogene	The HBx was shown to activate the mitogen-activated protein (MAP) kinase and phosphatidylinositol 3-kinase (PI-3K) signal cascade, which is essential for activation of transcription factors such as activating protein (AP)-1 and nuclear factor (NF)-kappaB.	http://www.ncbi.nlm.nih.gov/sites/entrez?db=pubmed&cmd=search&term=15132991[uid]
7507209	X protein	X protein	regulated	regulate	AP1	JUN	3725	jun oncogene	The hepatitis B virus (HBV) X protein (pX) is capable of activating transcription regulated by viral and cellular promoters containing binding sites for different transcription factors, including AP1.	http://www.ncbi.nlm.nih.gov/sites/entrez?db=pubmed&cmd=search&term=7507209[uid]
17559154	HBx	X protein	association with	associate	MAZ	MAZ	4150	MYC-associated zinc finger protein (purine-binding transcription factor)	We found that the HBx isoform achieved transcriptional suppression of human telomerase by enhancing MAZ binding to its consensus sequence in the promoter through physical association with MAZ.	http://www.ncbi.nlm.nih.gov/sites/entrez?db=pubmed&cmd=search&term=17559154[uid]
18602370	HBx	X protein	regulated	regulate	MDM2	MDM2	4193	Mdm2 p53 binding protein homolog (mouse)	The expression of P53, p21(WAF1), p14(ARF), and MDM2 proteins was regulated by expression of HBx mutants.	http://www.ncbi.nlm.nih.gov/sites/entrez?db=pubmed&cmd=search&term=18602370[uid]
8764004	HBx	X protein	blocked	block	MEKK-1	MAP3K1	4214	mitogen-activated protein kinase kinase kinase 1	New c-Jun synthesis was blocked by coexpression with a dominant-negative MAP kinase kinase (MEK kinase, MEKK-1), confirming that HBx stimulates the prolonged synthesis of c-Jun by activating JNK signalling pathways.	http://www.ncbi.nlm.nih.gov/sites/entrez?db=pubmed&cmd=search&term=8764004[uid]
9238048	HBx	X protein	activated	activate	MEKK1	MAP3K1	4214	mitogen-activated protein kinase kinase kinase 1	HBx induced apoptosis by prolonged stimulation of N-Myc and the stress-mediated mitogen-activated-protein kinase kinase 1 (MEKK1) pathway but not by up-regulating TNF receptors.	http://www.ncbi.nlm.nih.gov/sites/entrez?db=pubmed&cmd=search&term=9238048[uid]
16488392	HBx	X protein	interacts	interact	Macrophage migration inhibitory factor	MIF	4282	macrophage migration inhibitory factor (glycosylation-inhibiting factor)	Macrophage migration inhibitory factor interacts with HBx and inhibits its apoptotic activity.	http://www.ncbi.nlm.nih.gov/sites/entrez?db=pubmed&cmd=search&term=16488392[uid]
18449922	HBx	X protein	increased	increase	matrix metalloproteinase-2	MMP2	4313	matrix metallopeptidase 2 (gelatinase A, 72kDa gelatinase, 72kDa type IV collagenase)	Both human primary HSCs and rat HSCs exposed to conditioned medium from HBx-expressing hepatocytes showed increased expression of collagen I, connective tissue growth factor, alpha smooth muscle actin, matrix metalloproteinase-2, and transforming growth factor-beta (TGF-beta), together with an enhanced proliferation rate.	http://www.ncbi.nlm.nih.gov/sites/entrez?db=pubmed&cmd=search&term=18449922[uid]
15763339	HBx	X protein	regulated	regulate	MMP-3	MMP3	4314	matrix metallopeptidase 3 (stromelysin 1, progelatinase)	Trans-activation proficient HBx up-regulated the transcription, translation and secretion of matrix metalloproteinase-3 (MMP-3), manifest as a cell migratory phenotype.	http://www.ncbi.nlm.nih.gov/sites/entrez?db=pubmed&cmd=search&term=15763339[uid]
15132991	HBx	X protein	associated with	associate	MMP-9	MMP9	4318	matrix metallopeptidase 9 (gelatinase B, 92kDa gelatinase, 92kDa type IV collagenase)	Furthermore, we have shown that enhanced expression of MMP-9 in HBx-transfected cells mediated by not only activation of AP-1 transcriptional activity through ERKs pathway but also activation of NF-kappaB transcriptional activity through PI-3K-AKT/PKB pathway, and was associated with the invasive potential.	http://www.ncbi.nlm.nih.gov/sites/entrez?db=pubmed&cmd=search&term=15132991[uid]
15132991	HBx	X protein	inhibited	inhibit	MMP-9	MMP9	4318	matrix metallopeptidase 9 (gelatinase B, 92kDa gelatinase, 92kDa type IV collagenase)	However, treatment with U0126 (known as the ERKs inhibitor) or wortmannin (known as the PI-3K inhibitor), but not SB203580 (known as the p38 MAPK inhibitor), markedly inhibited the expression of MMP-9 induced by HBx in HBx-transfected cells.	http://www.ncbi.nlm.nih.gov/sites/entrez?db=pubmed&cmd=search&term=15132991[uid]
15991290	S protein	S protein	interacting with	interact	metallothionein 2A	MT2A	4502	metallothionein 2A	RESULTS: Nineteen colonies were selected and sequenced. Among them, five colonies were Homo sapiens solute carrier family 25, member 23 (SLC25A23), one was Homo sapiens calreticulin, one was human serum albumin (ALB) gene, one was Homo sapiens metallothionein 2A, two were Homo sapiens betaine-homocysteine methyltransferase, three were Homo sapiens Na(+) and H(+) coupled amino acid transport syste…	http://www.ncbi.nlm.nih.gov/sites/entrez?db=pubmed&cmd=search&term=15991290[uid]
19082926	HBX	X protein	inhibited	inhibit	MYC	MYC	4609	v-myc myelocytomatosis viral oncogene homolog (avian)	Knocking down of SMYD3 in HepG2 with HBX transfection inhibited C-MYC expression and promoted apoptosis.	http://www.ncbi.nlm.nih.gov/sites/entrez?db=pubmed&cmd=search&term=19082926[uid]
18024894	HBV polymerase	P protein	inhibit	inhibit	MYD88	MYD88	4615	myeloid differentiation primary response gene (88)	In summary, these results indicate that HBV polymerase is a general inhibitor of IFN signalling and can inhibit IFN-inducible MyD88 expression by inhibiting the activity of the MyD88 promoter through blocking the nuclear translocation of Stat1.	http://www.ncbi.nlm.nih.gov/sites/entrez?db=pubmed&cmd=search&term=18024894[uid]
7963409	X gene	X protein	activated	activate	ATIII	SERPINC1	462	serpin peptidase inhibitor, clade C (antithrombin), member 1	In this study we crossbred transgenic mice expressing the X gene under the control of the human antithrombin III (ATIII) gene regulatory sequences with transgenics carrying either the chloramphenicol acetyl-transferase or the LacZ bacterial reporter genes driven by the HIV1-LTR, which is known to be activated in trans by pX.	http://www.ncbi.nlm.nih.gov/sites/entrez?db=pubmed&cmd=search&term=7963409[uid]
18203290	HBx	X protein	down-regulated	downregulate	MYOD1	MYOD1	4654	myogenic differentiation 1	Up-regulated genes included DNA repair proteins (Rad-52, MSH6) and transmembrane proteins (syndecan 4, tetraspanin), while down-regulated genes were connected to the regulation of transcription (histone deacetylase, Zfp90, MyoD1) and were involved in the cholesterol metabolic pathway and isoprenoid biosynthesis (farnesyl diphosphate synthase, Cyp7b1, geranylgeranyl diphosphate synthase, SAA3). CO…	http://www.ncbi.nlm.nih.gov/sites/entrez?db=pubmed&cmd=search&term=18203290[uid]
10590094	X protein	X protein	interacts	interact	ATF3	ATF3	467	activating transcription factor 3	The hepatitis B virus X protein (pX) interacts directly with the bZip transactivator CREB and the bZip repressors ICERIIgamma and ATF3, increasing their DNA-binding affinity in vitro and their transcriptional efficacy in vivo.	http://www.ncbi.nlm.nih.gov/sites/entrez?db=pubmed&cmd=search&term=10590094[uid]
11569920	HBx	X protein	represses	repress	NFAT1	NFATC2	4773	nuclear factor of activated T-cells, cytoplasmic, calcineurin-dependent 2	By analyses of serial deletion, mutation, and heterologous promoter assay, we report here that the CsA-sensitive NFAT1-C represses the transcriptional activity of enhancer II and pregenomic promoter (EnII/Cp) of HBV through the NFAT1-C responsive site (GGAGA, nt 1603-1618) and nullifies the HBx-driven transcriptional activation of the EnII/Cp of HBV in a dose-dependent manner.	http://www.ncbi.nlm.nih.gov/sites/entrez?db=pubmed&cmd=search&term=11569920[uid]
15132991	HBx	X protein	associated with	associate	NF-kappaB	NFKB1	4790	nuclear factor of kappa light polypeptide gene enhancer in B-cells 1	Furthermore, we have shown that enhanced expression of MMP-9 in HBx-transfected cells mediated by not only activation of AP-1 transcriptional activity through ERKs pathway but also activation of NF-kappaB transcriptional activity through PI-3K-AKT/PKB pathway, and was associated with the invasive potential.	http://www.ncbi.nlm.nih.gov/sites/entrez?db=pubmed&cmd=search&term=15132991[uid]
14572641	HBx	X protein	stimulated	stimulate	NF-kappaB	NFKB1	4790	nuclear factor of kappa light polypeptide gene enhancer in B-cells 1	In this study, we demonstrated that the expression of full HBV genome and HBx gene similarly stimulated the transcriptional activity of NF-kappaB in HuH-7 human hepatoma cells, and that interferon (IFN)-alpha as well as dominant negative mutant of IkappaB kinase-alpha effectively inhibited the HBx-mediated NF-kappaB activation, but IFN-gamma did not.	http://www.ncbi.nlm.nih.gov/sites/entrez?db=pubmed&cmd=search&term=14572641[uid]
15132991	HBx	X protein	activate	activate	nuclear factor (NF)-kappaB	NFKB1	4790	nuclear factor of kappa light polypeptide gene enhancer in B-cells 1	The HBx was shown to activate the mitogen-activated protein (MAP) kinase and phosphatidylinositol 3-kinase (PI-3K) signal cascade, which is essential for activation of transcription factors such as activating protein (AP)-1 and nuclear factor (NF)-kappaB.	http://www.ncbi.nlm.nih.gov/sites/entrez?db=pubmed&cmd=search&term=15132991[uid]
12234098	core protein	core protein	activates	activate	NFKB1	NFKB1	4790	nuclear factor of kappa light polypeptide gene enhancer in B-cells 1	Hepatitis B viral core protein activates the hepatitis B viral enhancer II/pregenomic promoter through the nuclear factor kappaB binding site.	http://www.ncbi.nlm.nih.gov/sites/entrez?db=pubmed&cmd=search&term=12234098[uid]
11641261	HBX	X protein	activates	activate	NFKB1	NFKB1	4790	nuclear factor of kappa light polypeptide gene enhancer in B-cells 1	These findings suggest that ethanol activates hepatic NF-kappaB via its metabolism and that HBX or HCV core protein activates hepatic NF-kappaB via TNFR1.	http://www.ncbi.nlm.nih.gov/sites/entrez?db=pubmed&cmd=search&term=11641261[uid]
14572641	HBx	X protein	inhibited	inhibit	IkappaB kinase-alpha	NFKBIA	4792	nuclear factor of kappa light polypeptide gene enhancer in B-cells inhibitor, alpha	In this study, we demonstrated that the expression of full HBV genome and HBx gene similarly stimulated the transcriptional activity of NF-kappaB in HuH-7 human hepatoma cells, and that interferon (IFN)-alpha as well as dominant negative mutant of IkappaB kinase-alpha effectively inhibited the HBx-mediated NF-kappaB activation, but IFN-gamma did not.	http://www.ncbi.nlm.nih.gov/sites/entrez?db=pubmed&cmd=search&term=14572641[uid]
18262302	HBx	X protein	modulates	modulate	IRP1	ACO1	48	aconitase 1, soluble	HBx modulates iron regulatory protein 1-mediated iron metabolism via reactive oxygen species.	http://www.ncbi.nlm.nih.gov/sites/entrez?db=pubmed&cmd=search&term=18262302[uid]
16534844	core protein	core protein	interacting	interact	DNA polymerase gamma	POLG	5428	polymerase (DNA directed), gamma	RESULTS: Eighteen colonies were obtained and sequenced, including hypermethylated in cancer 2 (3 colones), eukaryotic translation elongation factor 2 (2 colones), acetyl-coenzyme A synthetase 3 (1 colone), DNA polymerase gamma (1 colone), putative translation initiation factor (1 colone), chemokine (C-C motif) receptor 5 (1 colone), mitochondrial ribosomal protein L41 (1 colone), kyot binding pro…	http://www.ncbi.nlm.nih.gov/sites/entrez?db=pubmed&cmd=search&term=16534844[uid]
9054408	HBx	X protein	bound	bind	RPB5	POLR2E	5434	polymerase (RNA) II (DNA directed) polypeptide E, 25kDa	HBx and RPB5 specifically bound to transcription factor IIB (TFIIB) in vitro, both of which were detected by either far-Western blotting or the glutathione S-transferase-resin pull-down assay.	http://www.ncbi.nlm.nih.gov/sites/entrez?db=pubmed&cmd=search&term=9054408[uid]
16169872	X protein	X protein	interacts	interact	RPB5	POLR2E	5434	polymerase (RNA) II (DNA directed) polypeptide E, 25kDa	Hepatitis B virus X protein (HBx) binds the central part of RPB5 to modulate activated transcription, and TFIIF subunit RAP30 interacts with the same part of RPB5 that is critical for the association between TFIIF and RNAPII.	http://www.ncbi.nlm.nih.gov/sites/entrez?db=pubmed&cmd=search&term=16169872[uid]
9054408	HBx	X protein	interact	interact	RPB5	POLR2E	5434	polymerase (RNA) II (DNA directed) polypeptide E, 25kDa	In this context, we examined the possibility that HBx and RPB5 interact with other general transcription factors.	http://www.ncbi.nlm.nih.gov/sites/entrez?db=pubmed&cmd=search&term=9054408[uid]
9054408	HBx	X protein	interacts	interact	RPB5	POLR2E	5434	polymerase (RNA) II (DNA directed) polypeptide E, 25kDa	Our finding that HBx directly interacts with RNA polymerase II subunit 5 (RPB5), a common subunit of RNA polymerases, implies that HBx directly modulates the function of RNA polymerase (Cheong, J. H., Yi, M., Lin, Y., and Murakami, S. (1995) EMBO J.	http://www.ncbi.nlm.nih.gov/sites/entrez?db=pubmed&cmd=search&term=9054408[uid]
9819440	X protein	X protein	targets	target	RPB5	POLR2E	5434	polymerase (RNA) II (DNA directed) polypeptide E, 25kDa	Previously, it has been reported that RNA polymerase II subunit 5 (RPB5) is one of the targets of hepatitis B virus X protein (HBx) and that both HBx and RPB5 specifically interact with general transcription factor IIB (TFIIB), implying that RPB5 is one of the communicating subunits of RNA polymerase II involved in transcriptional regulation.	http://www.ncbi.nlm.nih.gov/sites/entrez?db=pubmed&cmd=search&term=9819440[uid]
9819440	HBx	X protein	bound	bind	RPB5	POLR2E	5434	polymerase (RNA) II (DNA directed) polypeptide E, 25kDa	Bacterially expressed recombinant RMP strongly bound RPB5 but neither HBx nor TATA-binding protein in vitro.	http://www.ncbi.nlm.nih.gov/sites/entrez?db=pubmed&cmd=search&term=9819440[uid]
16169872	X protein	X protein	interactions	interact	RPB5	POLR2E	5434	polymerase (RNA) II (DNA directed) polypeptide E, 25kDa	Mutational analysis of human RNA polymerase II subunit 5 (RPB5): the residues critical for interactions with TFIIF subunit RAP30 and hepatitis B virus X protein.	http://www.ncbi.nlm.nih.gov/sites/entrez?db=pubmed&cmd=search&term=16169872[uid]
9819440	HBx	X protein	modulates	modulate	RPB5	POLR2E	5434	polymerase (RNA) II (DNA directed) polypeptide E, 25kDa	These results suggest that RMP negatively modulates RNA polymerase II function by binding to RPB5 and that HBx counteracts the negative role of RMP on transcription indirectly by interacting with RPB5.	http://www.ncbi.nlm.nih.gov/sites/entrez?db=pubmed&cmd=search&term=9819440[uid]
15948258	X protein	X protein	interacted	interact	UDP glycosyltransferase 1 family-polypeptide A9	UGT1A9	54600	UDP glucuronosyltransferase 1 family, polypeptide A9	Five positive colonies that interacted with whole-X protein were obtained and sequenced; namely, fetuin B, UDP glycosyltransferase 1 family-polypeptide A9, mannose-P-dolichol utilization defect 1, fibrinogen-B beta polypeptide, transmembrane 4 superfamily member 4-CD81 (TM4SF4).	http://www.ncbi.nlm.nih.gov/sites/entrez?db=pubmed&cmd=search&term=15948258[uid]
17484888	X protein	X protein	activation	activate	PPARgamma	PPARG	5468	peroxisome proliferator-activated receptor gamma	Hepatitis B virus X protein induces hepatic steatosis via transcriptional activation of SREBP1 and PPARgamma.	http://www.ncbi.nlm.nih.gov/sites/entrez?db=pubmed&cmd=search&term=17484888[uid]
17055456	X protein	X protein	interaction	interact	PPP2C	PPP2CA	5515	protein phosphatase 2 (formerly 2A), catalytic subunit, alpha isoform	The interaction of hepatitis B virus X protein and protein phosphatase type 2 Calpha and its effect on IL-6.	http://www.ncbi.nlm.nih.gov/sites/entrez?db=pubmed&cmd=search&term=17055456[uid]
16946490	core fusion protein	core protein	inhibitory effect	phosphorylation	PKAIalpha	PRKAR1A	5573	protein kinase, cAMP-dependent, regulatory, type I, alpha (tissue specific extinguisher 1)	The inhibitory effect of suramin on the of GST-HBV core fusion protein (GST-Hcore) and two GST-Hcore fusion polypeptides (Hcore157B and Hcore164B) by two alpha-type cAMP-dependent protein kinases (PKAIalpha and PKAIIalpha) was biochemically investigated in vitro.	http://www.ncbi.nlm.nih.gov/sites/entrez?db=pubmed&cmd=search&term=16946490[uid]
16946490	core fusion protein	core protein	inhibitory effect	phosphorylation	PKAIIalpha	PRKAR2A	5576	protein kinase, cAMP-dependent, regulatory, type II, alpha	The inhibitory effect of suramin on the phosphorylation of GST-HBV core fusion protein (GST-Hcore) and two GST-Hcore fusion polypeptides (Hcore157B and Hcore164B) by two alpha-type cAMP-dependent protein kinases (PKAIalpha and PKAIIalpha) was biochemically investigated in vitro.	http://www.ncbi.nlm.nih.gov/sites/entrez?db=pubmed&cmd=search&term=16946490[uid]
15132991	HBx	X protein	inhibited	inhibit	p38	MAPK1	5594	mitogen-activated protein kinase 1	However, treatment with U0126 (known as the ERKs inhibitor) or wortmannin (known as the PI-3K inhibitor), but not SB203580 (known as the p38 MAPK inhibitor), markedly inhibited the expression of MMP-9 induced by HBx in HBx-transfected cells.	http://www.ncbi.nlm.nih.gov/sites/entrez?db=pubmed&cmd=search&term=15132991[uid]
8764004	HBx	X protein	activated	activate	JNK	MAPK8	5599	mitogen-activated protein kinase 8	HBx activation of ERKs and JNKs leads to induction and activation of AP-1 DNA binding activity involving transient de novo synthesis of c-Fos protein and prolonged synthesis of c-Jun, mediated by N-terminal phosphorylation of c-Jun carried out by HBx-activated JNK.	http://www.ncbi.nlm.nih.gov/sites/entrez?db=pubmed&cmd=search&term=8764004[uid]
8764004	HBx	X protein	phosphorylation	phosphorylate	JNK	MAPK8	5599	mitogen-activated protein kinase 8	HBx activation of ERKs and JNKs leads to induction and activation of AP-1 DNA binding activity involving transient de novo synthesis of c-Fos protein and prolonged synthesis of c-Jun, mediated by N-terminal phosphorylation of c-Jun carried out by HBx-activated JNK.	http://www.ncbi.nlm.nih.gov/sites/entrez?db=pubmed&cmd=search&term=8764004[uid]
15542843	X protein	X protein	activates	activate	JNK	MAPK8	5599	mitogen-activated protein kinase 8	Hepatitis B virus X protein (pX) activates p38 MAP kinase and JNK pathways and, in response to weak apoptotic signals, sensitizes hepatocytes to apoptosis.	http://www.ncbi.nlm.nih.gov/sites/entrez?db=pubmed&cmd=search&term=15542843[uid]
16247477	HBx	X protein	phosphorylation	phosphorylate	JNK	MAPK8	5599	mitogen-activated protein kinase 8	In addition, the coexpression of HBx and Jab1 potentiated phosphorylation of JNK, leading to the subsequent phosphorylation of c-Jun, whereas the level of c-Jun and JNK phosphorylation induced by HBx was decreased in Jab1 knockdown cells.	http://www.ncbi.nlm.nih.gov/sites/entrez?db=pubmed&cmd=search&term=16247477[uid]
14508071	HBx	X protein	phosphorylations	phosphorylate	JNK	MAPK8	5599	mitogen-activated protein kinase 8	Activation of the SAPK/JNK signaling pathway by HBx was evidenced by the increased phosphorylations of c-Jun (Ser63) and of JNK (Thr183/Tyr185).	http://www.ncbi.nlm.nih.gov/sites/entrez?db=pubmed&cmd=search&term=14508071[uid]
11461911	X protein	X protein	activates	activate	JNK	MAPK8	5599	mitogen-activated protein kinase 8	Hepatitis B virus X protein differentially activates RAS-RAF-MAPK and JNK pathways in X-transforming versus non-transforming AML12 hepatocytes.	http://www.ncbi.nlm.nih.gov/sites/entrez?db=pubmed&cmd=search&term=11461911[uid]
9820149	HBx	X protein	activates	activate	JNK	MAPK8	5599	mitogen-activated protein kinase 8	These data suggest that HBx promiscuously activates Erk and JNK responsive pathways and that its overall effect on signalling may be influenced by external mitogenic stimuli.	http://www.ncbi.nlm.nih.gov/sites/entrez?db=pubmed&cmd=search&term=9820149[uid]
14508071	HBx	X protein	association with	associate	JNK	MAPK8	5599	mitogen-activated protein kinase 8	These results imply that HBx transactivates both JNK and MAPK signal transduction pathways in association with the mobilization of cytosolic Ca(2+).	http://www.ncbi.nlm.nih.gov/sites/entrez?db=pubmed&cmd=search&term=14508071[uid]
11099494	X protein	X protein	up-regulation	upregulate	JNK	MAPK8	5599	mitogen-activated protein kinase 8	X protein of hepatitis B virus inhibits Fas-mediated apoptosis and is associated with up-regulation of the SAPK/JNK pathway.	http://www.ncbi.nlm.nih.gov/sites/entrez?db=pubmed&cmd=search&term=11099494[uid]
14508071	HBx	X protein	phosphorylations	phosphorylate	SAPK	MAPK9	5601	mitogen-activated protein kinase 9	Activation of the SAPK/JNK signaling pathway by HBx was evidenced by the increased phosphorylations of c-Jun (Ser63) and of JNK (Thr183/Tyr185).	http://www.ncbi.nlm.nih.gov/sites/entrez?db=pubmed&cmd=search&term=14508071[uid]
11099494	X protein	X protein	up-regulation	upregulate	SAPK	MAPK9	5601	mitogen-activated protein kinase 9	X protein of hepatitis B virus inhibits Fas-mediated apoptosis and is associated with up-regulation of the SAPK/JNK pathway.	http://www.ncbi.nlm.nih.gov/sites/entrez?db=pubmed&cmd=search&term=11099494[uid]
10748218	HBX	X protein	interacts	interact	PSMA7	PSMA7	5688	proteasome (prosome, macropain) subunit, alpha type, 7	Here we demonstrate that PSMC1, an ATPase-like subunit of the 19 S proteasome component, also interacts with HBX and PSMA7.	http://www.ncbi.nlm.nih.gov/sites/entrez?db=pubmed&cmd=search&term=10748218[uid]
8764072	HBX	X protein	interacts	interact	XAPC7	PSMA7	5688	proteasome (prosome, macropain) subunit, alpha type, 7	Using the Saccharomyces cerevisiae two-hybrid system, we have identified and characterized a novel subunit of the proteasome complex (XAPC7) that interacts specifically with HBX.	http://www.ncbi.nlm.nih.gov/sites/entrez?db=pubmed&cmd=search&term=8764072[uid]
9021971	HBX	X protein	interacts	interact	XAPC7	PSMA7	5688	proteasome (prosome, macropain) subunit, alpha type, 7	Using the Saccharomyces cerevisiae two-hybrid system, we have identified and characterized a novel subunit of the proteasome complex (XAPC7) that interacts specifically with HBX.	http://www.ncbi.nlm.nih.gov/sites/entrez?db=pubmed&cmd=search&term=9021971[uid]
10748218	HBX	X protein	interaction	interact	PSMA7	PSMA7	5688	proteasome (prosome, macropain) subunit, alpha type, 7	The crucial HBX sequences involved in interaction with PSMA7 and PSMC1 are important for its function as a transcriptional coactivator.	http://www.ncbi.nlm.nih.gov/sites/entrez?db=pubmed&cmd=search&term=10748218[uid]
8764072	HBX	X protein	binds	bind	XAPC7	PSMA7	5688	proteasome (prosome, macropain) subunit, alpha type, 7	We also showed that HBX binds specifically to XAPC7 in vitro.	http://www.ncbi.nlm.nih.gov/sites/entrez?db=pubmed&cmd=search&term=8764072[uid]
9021971	HBX	X protein	binds	bind	XAPC7	PSMA7	5688	proteasome (prosome, macropain) subunit, alpha type, 7	We also showed that HBX binds specifically to XAPC7 in vitro.	http://www.ncbi.nlm.nih.gov/sites/entrez?db=pubmed&cmd=search&term=9021971[uid]
10748218	HBX	X protein	interacts	interact	PSMC1	PSMC1	5700	proteasome (prosome, macropain) 26S subunit, ATPase, 1	Here we demonstrate that PSMC1, an ATPase-like subunit of the 19 S proteasome component, also interacts with HBX and PSMA7.	http://www.ncbi.nlm.nih.gov/sites/entrez?db=pubmed&cmd=search&term=10748218[uid]
10748218	HBX	X protein	suppress	suppress	PSMC1	PSMC1	5700	proteasome (prosome, macropain) 26S subunit, ATPase, 1	Overexpression of PSMC1 seemed to suppress the expression of various reporters in mammalian cells; this effect, however, was overcome by coexpression of HBX.	http://www.ncbi.nlm.nih.gov/sites/entrez?db=pubmed&cmd=search&term=10748218[uid]
10748218	HBX	X protein	interaction	interact	PSMC1	PSMC1	5700	proteasome (prosome, macropain) 26S subunit, ATPase, 1	The crucial HBX sequences involved in interaction with PSMA7 and PSMC1 are important for its function as a transcriptional coactivator.	http://www.ncbi.nlm.nih.gov/sites/entrez?db=pubmed&cmd=search&term=10748218[uid]
16872708	HBx	X protein	phosphorylations	phosphorylate	PTEN	PTEN	5728	phosphatase and tensin homolog	Expression of PTEN in CHL cells downregulate HBx induced PI3K, Akt activities, Akt, Bad phosphorylations, decreased caspase 3 activity and protection from DNA fragmentations.	http://www.ncbi.nlm.nih.gov/sites/entrez?db=pubmed&cmd=search&term=16872708[uid]
12839924	HBx	X protein	activates	down-regulates	PTEN	PTEN	5728	phosphatase and tensin homolog	Therefore, we conclude that HBx in liver cells down-regulates the expression of PTEN and activates AKT.	http://www.ncbi.nlm.nih.gov/sites/entrez?db=pubmed&cmd=search&term=12839924[uid]
16872708	X protein	X protein	modulates	modulate	PTEN	PTEN	5728	phosphatase and tensin homolog	PTEN modulates hepatitis B virus-X protein induced survival signaling in Chang liver cells.	http://www.ncbi.nlm.nih.gov/sites/entrez?db=pubmed&cmd=search&term=16872708[uid]
18601905	HBx	X protein	mediates	mediate	COX-2	PTGS2	5743	prostaglandin-endoperoxide synthase 2 (prostaglandin G/H synthase and cyclooxygenase)	COX-2 mediates hepatitis B virus X protein abrogation of p53-induced apoptosis.	http://www.ncbi.nlm.nih.gov/sites/entrez?db=pubmed&cmd=search&term=18601905[uid]
16611900	HBx	X protein	activated	activate	FAK	PTK2	5747	PTK2 protein tyrosine kinase 2	To further characterize upstream signal transduction pathways that are required for HBx activity, including activation of Src and mitogen-activated protein kinase (MAPK) cascades, we determined whether focal adhesion kinase (FAK), a known regulator of Src family kinases and the other member of the Pyk2/FAK kinase family, is activated by HBx.	http://www.ncbi.nlm.nih.gov/sites/entrez?db=pubmed&cmd=search&term=16611900[uid]
17588219	core protein	core protein	interact	interact	PTPN3	PTPN3	5774	protein tyrosine phosphatase, non-receptor type 3	PTPN3 can interact with HBV core protein.	http://www.ncbi.nlm.nih.gov/sites/entrez?db=pubmed&cmd=search&term=17588219[uid]
18481805	HBx	X protein	translocation	translocate	Bax	BAX	581	BCL2-associated X protein	Hepatitis B virus X protein induces apoptosis by enhancing translocation of Bax to mitochondria.	http://www.ncbi.nlm.nih.gov/sites/entrez?db=pubmed&cmd=search&term=18481805[uid]
18203290	HBx	X protein	up-regulated	upregulate	RAD52	RAD52	5893	RAD52 homolog (S. cerevisiae)	Up-regulated genes included DNA repair proteins (Rad-52, MSH6) and transmembrane proteins (syndecan 4, tetraspanin), while down-regulated genes were connected to the regulation of transcription (histone deacetylase, Zfp90, MyoD1) and were involved in the cholesterol metabolic pathway and isoprenoid biosynthesis (farnesyl diphosphate synthase, Cyp7b1, geranylgeranyl diphosphate synthase, SAA3). CO…	http://www.ncbi.nlm.nih.gov/sites/entrez?db=pubmed&cmd=search&term=18203290[uid]
18309246	HBx	X protein	repressed	repress	cyclin D1	CCND1	595	cyclin D1	Moreover, HBx induction repressed cell growth and downregulated the expressions of cyclin D1, CDK4, cyclin E, CDK2, and cyclin B1.	http://www.ncbi.nlm.nih.gov/sites/entrez?db=pubmed&cmd=search&term=18309246[uid]
9325235	X gene	X protein	interaction	interact	RXR alpha	RXRA	6256	retinoid X receptor, alpha	Based on the analysis of protein factors interacting with the LSR element, liver-enriched transcriptional factors, HNF3 and HNF4 or retinoid X receptor alpha (RXR alpha), are probably implicated in the activity of enhancer I for the efficient expression of X gene through their interaction with the LSR element in the hepatic cell.	http://www.ncbi.nlm.nih.gov/sites/entrez?db=pubmed&cmd=search&term=9325235[uid]
18203290	HBx	X protein	up-regulated	upregulate	SDC4	SDC4	6385	syndecan 4	Up-regulated genes included DNA repair proteins (Rad-52, MSH6) and transmembrane proteins (syndecan 4, tetraspanin), while down-regulated genes were connected to the regulation of transcription (histone deacetylase, Zfp90, MyoD1) and were involved in the cholesterol metabolic pathway and isoprenoid biosynthesis (farnesyl diphosphate synthase, Cyp7b1, geranylgeranyl diphosphate synthase, SAA3). CO…	http://www.ncbi.nlm.nih.gov/sites/entrez?db=pubmed&cmd=search&term=18203290[uid]
17188775	HBx	X protein	regulated	regulate	SEK1	MAP2K4	6416	mitogen-activated protein kinase kinase 4	Utilizing inactivating mutants of signal transducers, we showed that dominant negative mutants of stress-activated protein kinase/extracellular signal-regulated kinase (SEK1) or PKCalpha significantly diminished the HBx-mediated NF-kappaB activation.	http://www.ncbi.nlm.nih.gov/sites/entrez?db=pubmed&cmd=search&term=17188775[uid]
19082926	HBX	X protein	inhibited	inhibit	SMYD3	SMYD3	64754	SET and MYND domain containing 3	Knocking down of SMYD3 in HepG2 with HBX transfection inhibited C-MYC expression and promoted apoptosis.	http://www.ncbi.nlm.nih.gov/sites/entrez?db=pubmed&cmd=search&term=19082926[uid]
16534844	core protein	core protein	interacting	interact	mitochondrial ribosomal protein L41	MRPL41	64975	mitochondrial ribosomal protein L41	RESULTS: Eighteen colonies were obtained and sequenced, including hypermethylated in cancer 2 (3 colones), eukaryotic translation elongation factor 2 (2 colones), acetyl-coenzyme A synthetase 3 (1 colone), DNA polymerase gamma (1 colone), putative translation initiation factor (1 colone), chemokine (C-C motif) receptor 5 (1 colone), mitochondrial ribosomal protein L41 (1 colone), kyot binding pro…	http://www.ncbi.nlm.nih.gov/sites/entrez?db=pubmed&cmd=search&term=16534844[uid]
16376880	X protein	X protein	binds to	bind	SKP2	SKP2	6502	S-phase kinase-associated protein 2 (p45)	The X protein of hepatitis B virus binds to the F box protein Skp2 and inhibits the ubiquitination and proteasomal degradation of c-Myc.	http://www.ncbi.nlm.nih.gov/sites/entrez?db=pubmed&cmd=search&term=16376880[uid]
11278765	HBx	X protein	inhibition	inhibit	Sp1	SP1	6667	Sp1 transcription factor	In the Sp1-deficient SL2 cells, HBx-induced XPB and XPD inhibition is Sp1-dependent.	http://www.ncbi.nlm.nih.gov/sites/entrez?db=pubmed&cmd=search&term=11278765[uid]
12805382	X protein	X protein	activates	activate	SRC	SRC	6714	v-src sarcoma (Schmidt-Ruppin A-2) viral oncogene homolog (avian)	Hepatitis B virus X protein activates a survival signaling by linking SRC to phosphatidylinositol 3-kinase.	http://www.ncbi.nlm.nih.gov/sites/entrez?db=pubmed&cmd=search&term=12805382[uid]
18782084	HBx	X protein	interacts	interact	SREBP1	SREBF1	6720	sterol regulatory element binding transcription factor 1	In the present study, we demonstrated that HBx interacts with LXRalpha (liver X receptor alpha) and enhances the binding of LXRalpha to LXRE (LXR-response element), thereby resulting in the up-regulation of SREBP1 and FAS (fatty acid synthase) in the presence or absence of the LXR agonist T0901317 in the hepatic cells and HBx-transgenic mice.	http://www.ncbi.nlm.nih.gov/sites/entrez?db=pubmed&cmd=search&term=18782084[uid]
17484888	X protein	X protein	activation	activate	SREBP1	SREBF1	6720	sterol regulatory element binding transcription factor 1	Hepatitis B virus X protein induces hepatic steatosis via transcriptional activation of SREBP1 and PPARgamma.	http://www.ncbi.nlm.nih.gov/sites/entrez?db=pubmed&cmd=search&term=17484888[uid]
12599056	HBx	X protein	activated	activate	SRF	SRF	6722	serum response factor (c-fos serum response element-binding transcription factor)	HBx activated the transcriptional ability of Elk1, whereas LHDAg activated the transcriptional ability of SRF.	http://www.ncbi.nlm.nih.gov/sites/entrez?db=pubmed&cmd=search&term=12599056[uid]
16122776	core protein	core protein	phosphorylation	phosphorylate	SRPK1	SRPK1	6732	SFRS protein kinase 1	Suppression of hepatitis B virus replication by SRPK1 and SRPK2 via a pathway independent of the phosphorylation of the viral core protein.	http://www.ncbi.nlm.nih.gov/sites/entrez?db=pubmed&cmd=search&term=16122776[uid]
16122776	core protein	core protein	suppress	suppress	SRPK1	SRPK1	6732	SFRS protein kinase 1	This suppressive effect of SRPK1 and SRPK2 on HBV replication cannot be explained by their phosphorylation activities on the HBV core protein as the over-expression of these two kinases had no detectable effects on HBV core protein phosphorylation in vivo and their mutants that lacked the kinase activity could still suppress HBV DNA replication.	http://www.ncbi.nlm.nih.gov/sites/entrez?db=pubmed&cmd=search&term=16122776[uid]
16122776	core protein	core protein	phosphorylation	phosphorylate	SRPK2	SRPK2	6733	SFRS protein kinase 2	Suppression of hepatitis B virus replication by SRPK1 and SRPK2 via a pathway independent of the phosphorylation of the viral core protein.	http://www.ncbi.nlm.nih.gov/sites/entrez?db=pubmed&cmd=search&term=16122776[uid]
16122776	core protein	core protein	suppress	suppress	SRPK2	SRPK2	6733	SFRS protein kinase 2	This suppressive effect of SRPK1 and SRPK2 on HBV replication cannot be explained by their phosphorylation activities on the HBV core protein as the over-expression of these two kinases had no detectable effects on HBV core protein phosphorylation in vivo and their mutants that lacked the kinase activity could still suppress HBV DNA replication.	http://www.ncbi.nlm.nih.gov/sites/entrez?db=pubmed&cmd=search&term=16122776[uid]
18024894	HBV polymerase	P protein	inhibit	inhibit	STAT1	STAT1	6772	signal transducer and activator of transcription 1, 91kDa	In addition, HBV polymerase could inhibit the transcriptional activity of other IFN-stimulated response element-driven promoters and the expression of interferon-stimulated genes (ISGs), such as Stat1 and ISG15.	http://www.ncbi.nlm.nih.gov/sites/entrez?db=pubmed&cmd=search&term=18024894[uid]
17055456	HBx	X protein	phosphorylated	phosphorylate	STAT3	STAT3	6774	signal transducer and activator of transcription 3 (acute-phase response factor)	In the response of IL-6, HBx phosphorylated STAT3 and recovered PP2Calpha-mediated dephosphorylation of STAT3.	http://www.ncbi.nlm.nih.gov/sites/entrez?db=pubmed&cmd=search&term=17055456[uid]
9738022	HBx	X protein	phosphorylation	phosphorylate	STAT3	STAT3	6774	signal transducer and activator of transcription 3 (acute-phase response factor)	In these HBx-expressing stable cells, the tyrosine phosphorylation of various STATs, including STAT3 and -5, was constitutively enhanced by HBx, and the concomitant increase in STAT-dependent DNA binding and transcriptional activation was observed.	http://www.ncbi.nlm.nih.gov/sites/entrez?db=pubmed&cmd=search&term=9738022[uid]
9738022	HBx	X protein	phosphorylation	phosphorylate	STAT5	STAT5B	6777	signal transducer and activator of transcription 5B	In these HBx-expressing stable cells, the tyrosine phosphorylation of various STATs, including STAT3 and -5, was constitutively enhanced by HBx, and the concomitant increase in STAT-dependent DNA binding and transcriptional activation was observed.	http://www.ncbi.nlm.nih.gov/sites/entrez?db=pubmed&cmd=search&term=9738022[uid]
16237755	X gene	X protein	Upregulation	upregulate	telomerase reverse transcriptase	TERT	7015	telomerase reverse transcriptase	Upregulation of human telomerase reverse transcriptase mRNA expression by in vitro transfection of hepatitis B virus X gene into human hepatocarcinoma and cholangiocarcinoma cells.	http://www.ncbi.nlm.nih.gov/sites/entrez?db=pubmed&cmd=search&term=16237755[uid]
18449922	HBx	X protein	increased	increase	transforming growth factor-beta (TGF-beta)	TGFB1	7040	transforming growth factor, beta 1	Both human primary HSCs and rat HSCs exposed to conditioned medium from HBx-expressing hepatocytes showed increased expression of collagen I, connective tissue growth factor, alpha smooth muscle actin, matrix metalloproteinase-2, and transforming growth factor-beta (TGF-beta), together with an enhanced proliferation rate.	http://www.ncbi.nlm.nih.gov/sites/entrez?db=pubmed&cmd=search&term=18449922[uid]
15948258	X protein	X protein	interacted	interact	TM4SF4	TM4SF4	7104	transmembrane 4 L six family member 4	Five positive colonies that interacted with whole-X protein were obtained and sequenced; namely, fetuin B, UDP glycosyltransferase 1 family-polypeptide A9, mannose-P-dolichol utilization defect 1, fibrinogen-B beta polypeptide, transmembrane 4 superfamily member 4-CD81 (TM4SF4).	http://www.ncbi.nlm.nih.gov/sites/entrez?db=pubmed&cmd=search&term=15948258[uid]
15542843	X protein	X protein	activated	activate	TNF	TNF	7124	tumor necrosis factor (TNF superfamily, member 2)	Sustained activation of p38 mitogen-activated protein kinase and c-Jun N-terminal kinase pathways by hepatitis B virus X protein mediates apoptosis via induction of Fas/FasL and tumor necrosis factor (TNF) receptor 1/TNF-alpha expression.	http://www.ncbi.nlm.nih.gov/sites/entrez?db=pubmed&cmd=search&term=15542843[uid]
11641261	HBX	X protein	activates	activate	TNFR1	TNFRSF1A	7132	tumor necrosis factor receptor superfamily, member 1A	These findings suggest that ethanol activates hepatic NF-kappaB via its metabolism and that HBX or HCV core protein activates hepatic NF-kappaB via TNFR1.	http://www.ncbi.nlm.nih.gov/sites/entrez?db=pubmed&cmd=search&term=11641261[uid]
7479968	HBx	X protein	interact	interact	TP53	TP53	7157	tumor protein p53	HBx therefore stimulates cell proliferation by activating RAS and a second unknown effector, which may be related to its reported ability to induce prolonged activation of JUN or to interact with cellular p53 protein.	http://www.ncbi.nlm.nih.gov/sites/entrez?db=pubmed&cmd=search&term=7479968[uid]
10074921	HBx	X protein	inhibits	inhibit	TP53	TP53	7157	tumor protein p53	Our previous work has shown that HBx protein inhibits p53 sequence-specific transcriptional activation, p53-mediated apoptosis and p53 binding to the TFIIH transcription-nucleotide excision repair (NER) factors, including XPB and XPD.	http://www.ncbi.nlm.nih.gov/sites/entrez?db=pubmed&cmd=search&term=10074921[uid]
12675512	HBc	core protein	binding	bind	p53	TP53	7157	tumor protein p53	An electrophoretic mobility shift assay (EMSA) showed that the HBc reduced the DNA-binding ability of E2F1 to the binding site of the p53 promoter.	http://www.ncbi.nlm.nih.gov/sites/entrez?db=pubmed&cmd=search&term=12675512[uid]
12625370	X protein	X protein	repressive	repress	p53	TP53	7157	tumor protein p53	E2F1 activates the human p53 promoter and overcomes the repressive effect of hepatitis B viral X protein (Hbx) on the p53 promoter.	http://www.ncbi.nlm.nih.gov/sites/entrez?db=pubmed&cmd=search&term=12625370[uid]
11958450	HBV polymerase	P protein	associated with	associate	GRP94	HSP90B1	7184	heat shock protein 90kDa beta (Grp94), member 1	Previously, we also proposed that the GRP94 was associated with HBV polymerase in the human liver cell HepG2.	http://www.ncbi.nlm.nih.gov/sites/entrez?db=pubmed&cmd=search&term=11958450[uid]
10903919	P protein	P protein	interacts	interact	HSP90beta	HSP90B1	7184	heat shock protein 90kDa beta (Grp94), member 1	HBV polymerase interacts independently with N-terminal and C-terminal fragments of Hsp90beta.	http://www.ncbi.nlm.nih.gov/sites/entrez?db=pubmed&cmd=search&term=10903919[uid]
18315953	HBx	X protein	interaction	interact	VBP1	VBP1	7411	von Hippel-Lindau binding protein 1	The direct physical interaction between HBx and VBP1 in vitro and in vivo was confirmed by immunoprecipitation assay.	http://www.ncbi.nlm.nih.gov/sites/entrez?db=pubmed&cmd=search&term=18315953[uid]
19094539	HBx	X protein	regulate	regulate	VEGF	VEGFA	7422	vascular endothelial growth factor A	CONCLUSION: NF-kappaB signaling pathway maybe one of the routes through which HBx up-regulate the expression of VEGF to promote angiogenesis in hepatocellular carcinoma.	http://www.ncbi.nlm.nih.gov/sites/entrez?db=pubmed&cmd=search&term=19094539[uid]
10880166	X protein	X protein	activates	activate	VEGF	VEGFA	7422	vascular endothelial growth factor A	Hepatitis B virus X protein activates expression of IGF-IR and VEGF in hepatocellular carcinoma cells.	http://www.ncbi.nlm.nih.gov/sites/entrez?db=pubmed&cmd=search&term=10880166[uid]
18477650	HBx	X protein	regulate	regulate	Wnt-5a	WNT5A	7474	wingless-type MMTV integration site family, member 5A	Mutations in the C-terminus of the X protein of hepatitis B virus regulate Wnt-5a expression in hepatoma Huh7 cells: cDNA microarray and proteomic analyses.	http://www.ncbi.nlm.nih.gov/sites/entrez?db=pubmed&cmd=search&term=18477650[uid]
17092596	X protein	X protein	activates	activate	XBP1	XBP1	7494	X-box binding protein 1	Hepatitis B virus X protein (HBx) activates ATF6 and IRE1-XBP1 pathways of unfolded protein response.	http://www.ncbi.nlm.nih.gov/sites/entrez?db=pubmed&cmd=search&term=17092596[uid]
15991290	S protein	S protein	interacting with	interact	SLC25A23	SLC25A23	79085	solute carrier family 25 (mitochondrial carrier; phosphate carrier), member 23	RESULTS: Nineteen colonies were selected and sequenced. Among them, five colonies were Homo sapiens solute carrier family 25, member 23 (SLC25A23), one was Homo sapiens calreticulin, one was human serum albumin (ALB) gene, one was Homo sapiens metallothionein 2A, two were Homo sapiens betaine-homocysteine methyltransferase, three were Homo sapiens Na(+) and H(+) coupled amino acid transport syste…	http://www.ncbi.nlm.nih.gov/sites/entrez?db=pubmed&cmd=search&term=15991290[uid]
15991290	S protein	S protein	interacting with	interact	calreticulin	CALR	811	calreticulin	RESULTS: Nineteen colonies were selected and sequenced. Among them, five colonies were Homo sapiens solute carrier family 25, member 23 (SLC25A23), one was Homo sapiens calreticulin, one was human serum albumin (ALB) gene, one was Homo sapiens metallothionein 2A, two were Homo sapiens betaine-homocysteine methyltransferase, three were Homo sapiens Na(+) and H(+) coupled amino acid transport syste…	http://www.ncbi.nlm.nih.gov/sites/entrez?db=pubmed&cmd=search&term=15991290[uid]
18700866	HBx	X protein	activation	activate	Caspase-3	CASP3	836	caspase 3, apoptosis-related cysteine peptidase	Caspase-3 activation as a key factor for HBx-transformed cell death	http://www.ncbi.nlm.nih.gov/sites/entrez?db=pubmed&cmd=search&term=18700866[uid]
18449922	HBx	X protein	increased	increase	alpha smooth muscle actin	ACTN1	87	actinin, alpha 1	Both human primary HSCs and rat HSCs exposed to conditioned medium from HBx-expressing hepatocytes showed increased expression of collagen I, connective tissue growth factor, alpha smooth muscle actin, matrix metalloproteinase-2, and transforming growth factor-beta (TGF-beta), together with an enhanced proliferation rate.	http://www.ncbi.nlm.nih.gov/sites/entrez?db=pubmed&cmd=search&term=18449922[uid]
8385238	X protein	X protein	modulates	modulate	Tryptase	TPSB2	64499	similar to Alpha-tryptase precursor	Results suggest that X protein modulates the tryptase TL2 activity, which may be involved in the proteolytic cleavage of cellular transcription factors.	http://www.ncbi.nlm.nih.gov/sites/entrez?db=pubmed&cmd=search&term=8385238[uid]
8290248	X protein	X protein	interact	interact	Tryptase	TPSB2	64499	similar to Alpha-tryptase precursor	Tryptase TL2, one of serine proteases in hepatic cells, was found to directly interact with X protein without degradation.	http://www.ncbi.nlm.nih.gov/sites/entrez?db=pubmed&cmd=search&term=8290248[uid]
16092761	X protein	X protein	modulates	modulate	TRAIL	TNFSF10	8743	tumor necrosis factor (ligand) superfamily, member 10	Hepatitis B virus X protein modulates the apoptosis of hepatoma cell line induced by TRAIL.	http://www.ncbi.nlm.nih.gov/sites/entrez?db=pubmed&cmd=search&term=16092761[uid]
16203685	HBx	X protein	associated	associate	FADD	FADD	8772	Fas (TNFRSF6)-associated via death domain	Very interestingly, when the Fas-associated death domain (FADD)-dominant negative mutant protein was present in HepG2-X, the sensitized apoptotic response of HepG2-X to UV was completely abolished suggesting that there is a close relationship between HBx and Fas pathway in apoptosis.	http://www.ncbi.nlm.nih.gov/sites/entrez?db=pubmed&cmd=search&term=16203685[uid]
18927587	core protein	core protein	inhibits	inhibit	DR5	TNFRSF10B	8795	tumor necrosis factor receptor superfamily, member 10b	Hepatitis B virus core protein inhibits TRAIL-induced apoptosis of hepatocytes by blocking DR5 expression.	http://www.ncbi.nlm.nih.gov/sites/entrez?db=pubmed&cmd=search&term=18927587[uid]
18309246	HBx	X protein	repressed	repress	cyclin B1	CCNB1	891	cyclin B1	Moreover, HBx induction repressed cell growth and downregulated the expressions of cyclin D1, CDK4, cyclin E, CDK2, and cyclin B1.	http://www.ncbi.nlm.nih.gov/sites/entrez?db=pubmed&cmd=search&term=18309246[uid]
8972861	X protein	X protein	interaction	interact	XAP2	AIP	9049	aryl hydrocarbon receptor interacting protein	Based on these results, we suggest that XAP2 is an important cellular negative regulator of the X protein, and that X-XAP2 interaction may play a role in HBV pathology.	http://www.ncbi.nlm.nih.gov/sites/entrez?db=pubmed&cmd=search&term=8972861[uid]
18264140	HBx	X protein	associated with	associate	MTA1	MTA1	9112	metastasis associated 1	MTA1 and HDAC1/2 physically associated with hypoxia-inducible factor-1 alpha (HIF-1 alpha) in vivo in the presence of HBx, which was abolished by knockdown of MTA1 by short interfering RNA (siRNA).	http://www.ncbi.nlm.nih.gov/sites/entrez?db=pubmed&cmd=search&term=18264140[uid]
18203290	HBx	X protein	down-regulated	downregulate	CYP7B1	CYP7B1	9420	cytochrome P450, family 7, subfamily B, polypeptide 1	Up-regulated genes included DNA repair proteins (Rad-52, MSH6) and transmembrane proteins (syndecan 4, tetraspanin), while down-regulated genes were connected to the regulation of transcription (histone deacetylase, Zfp90, MyoD1) and were involved in the cholesterol metabolic pathway and isoprenoid biosynthesis (farnesyl diphosphate synthase, Cyp7b1, geranylgeranyl diphosphate synthase, SAA3). CO…	http://www.ncbi.nlm.nih.gov/sites/entrez?db=pubmed&cmd=search&term=18203290[uid]
15948258	X protein	X protein	interacted	interact	mannose-P-dolichol utilization defect 1	MPDU1	9526	mannose-P-dolichol utilization defect 1	Five positive colonies that interacted with whole-X protein were obtained and sequenced; namely, fetuin B, UDP glycosyltransferase 1 family-polypeptide A9, mannose-P-dolichol utilization defect 1, fibrinogen-B beta polypeptide, transmembrane 4 superfamily member 4-CD81 (TM4SF4).	http://www.ncbi.nlm.nih.gov/sites/entrez?db=pubmed&cmd=search&term=15948258[uid]
11343256	HBx	X protein	interaction	interact	CD44	CD44	960	CD44 molecule (Indian blood group)	Interestingly, HBx-bearing cells showed increased HA-interaction efficiency as assessed under laminar flow conditions, which was the result, at least in part, of an enhanced binding affinity of CD44.	http://www.ncbi.nlm.nih.gov/sites/entrez?db=pubmed&cmd=search&term=11343256[uid]
18024894	HBV polymerase	P protein	inhibit	inhibit	ISG15	ISG15	9636	ISG15 ubiquitin-like modifier	In addition, HBV polymerase could inhibit the transcriptional activity of other IFN-stimulated response element-driven promoters and the expression of interferon-stimulated genes (ISGs), such as Stat1 and ISG15.	http://www.ncbi.nlm.nih.gov/sites/entrez?db=pubmed&cmd=search&term=18024894[uid]
15991290	S protein	S protein	interacting with	interact	CD81	CD81	975	CD81 molecule	RESULTS: Nineteen colonies were selected and sequenced. Among them, five colonies were Homo sapiens solute carrier family 25, member 23 (SLC25A23), one was Homo sapiens calreticulin, one was human serum albumin (ALB) gene, one was Homo sapiens metallothionein 2A, two were Homo sapiens betaine-homocysteine methyltransferase, three were Homo sapiens Na(+) and H(+) coupled amino acid transport syste…	http://www.ncbi.nlm.nih.gov/sites/entrez?db=pubmed&cmd=search&term=15991290[uid]

## Sheet: Table 2
Table 2. Listing and Distribution of Keywords Associated with the HBV Human Protein Interaction Database
Keyword	Number of Times Used	% of Total
Interact	67	0.257692
activate	34	0.130769
associate	24	0.0923077
inhibit	22	0.0846154
regulate	22	0.0846154
phosphorylate	19	0.0730769
repress	13	0.05
bind	12	0.0461538
upregulate	9	0.0346154
increase	8	0.0307692
modulate	5	0.0192308
downregulate	4	0.0153846
target	3	0.0115385
coimmunoprecipitate	3	0.0115385
suppress	3	0.0115385
promote	2	0.00769231
block	2	0.00769231
facilitate	1	0.00384615
degradate	1	0.00384615
amplify	1	0.00384615
dephosphorylate	1	0.00384615
enhance	1	0.00384615
stimulate	1	0.00384615
translocate	1	0.00384615
mediate	1	0.00384615

## Sheet: Table 3
Table 3. Listing of human proteins interacting with more than one viral protein.
HBV_gene	verb	Number of HBV Protein Interactions	human_official_gene_symbol	human_gene_entrez_ID	human_official_gene_description
core protein	repress	1	CDKN1A	1026	cyclin-dependent kinase inhibitor 1A (p21, Cip1)
X protein	regulate/inhibit	2	CDKN1A	1026	cyclin-dependent kinase inhibitor 1A (p21, Cip1)
core protein	bind	1	E2F1	1869	E2F transcription factor 1
X protein	phosphorylate/interact/inhibit/activate	6	E2F1	1869	E2F transcription factor 1
core protein	block	1	IFNA1	3439	interferon, alpha 1
P protein	inhibit	1	IFNA1	3439	interferon, alpha 1
X protein	inhibit/activate	2	IFNA1	3439	interferon, alpha 1
core protein	activate	2	NFKB1	4790	nuclear factor of kappa light polypeptide gene enhancer in B-cells 1
X protein	associate/stimulate/activate	4	NFKB1	4790	nuclear factor of kappa light polypeptide gene enhancer in B-cells 1
core protein	bind	1	TP53	7157	tumor protein p53
X protein	interact/inhibit/activate	3	TP53	7157	tumor protein p53

## Sheet: Table 4
Table 4.List of HHBV–HHBV protein- protein interactions.
human_protein1	human_protein2	interaction_type(6=KEGG database,7=text mining,8=homology)	score(the larger the better)
ACO1	HMOX1	8	0.48
AKT1	PPP2CA	6	0.949
AKT1	HMOX1	6	0.644
AKT1	MAP2K4	6	0.644
AKT1	MDM2	6	0.954
AKT1	CREB1	6	0.642
AKT1	JAK3	7	0.9
AKT1	KBF1	7	0.9
AKT1	IL2	7	0.9
AKT1	MAP2K4	7	0.8
AKT1	MDM2	7	0.9
AKT1	CREB1	7	0.9
AKT1	COL1A1	8	0.846
AKT1	TGFB1	8	0.918
AKT1	PPP2CA	8	0.932
AKT1	NFKBIA	8	0.888
AKT1	MYOD3	8	0.686
AKT1	JAK3	8	0.605
AKT1	CCND1	8	0.983
AKT1	SRF	8	0.774
AKT1	KBF1	8	0.939
AKT1	IL6	8	0.906
AKT1	JAG1	8	0.474
AKT1	STAT3	8	0.979
AKT1	IL2	8	0.254
AKT1	WNT5A	8	0.538
AKT1	HMOX1	8	0.957
AKT1	MAP2K4	8	0.959
AKT1	MDM2	8	0.971
AKT1	ELK1	8	0.944
AKT1	MMP2	8	0.969
AKT1	PRKAR2A	8	0.697
AKT1	TP53	8	0.942
AKT1	CDK4	8	0.829
AKT1	TNFRSF1A	8	0.77
AKT1	CREB1	8	0.965
ALB	KBF1	6	0.207
ALB	FGB	8	0.731
ALB	IL6	8	0.898
ALB	TP53	8	0.843
ALB	FOXM1	8	0.916
ALB	VEGFA	8	0.843
ALB	TGFB1	8	0.502
ALB	HNF4A	8	0.668
ALB	SERPINC1	8	0.959
ALB	MYC	8	0.8
ALB	KBF1	8	0.554
ALB	PRKAR2A	8	0.497
ALB	CD44	8	0.804
ANGPT2	STAT5B	7	0.9
ANGPT2	BHMT2	8	0.469
ANGPT2	AKT1	8	0.806
ANGPT2	PTEN	8	0.575
ANGPT2	FLT4	8	0.661
ANGPT2	MMP2	8	0.949
ANGPT2	VEGFA	8	0.987
ANGPT2	MMP9	8	0.698
ANGPT2	PTGS2	8	0.504
ANGPT2	HIF1A	8	0.796
ATF2	CSNK2A1	6	0.553
ATF2	MAPK1	7	0.9
ATF2	MAPK1	8	0.463
ATF2	CREB1	8	0.825
ATF2	MAP2K4	8	0.665
ATF2	CSNK2A1	8	0.158
ATF2	CCND1	8	0.685
ATF3	JUN	6	0.983
ATF3	KBF1	6	0.644
ATF3	TP53	6	0.836
ATF3	MAP2K4	8	0.467
ATF3	JUN	8	0.949
ATF3	CCND1	8	0.926
ATF3	HSPA5	8	0.624
ATF3	TGFB1	8	0.469
ATF3	HMOX1	8	0.482
ATF3	CREB1	8	0.813
ATF3	KBF1	8	0.593
ATF3	MMP2	8	0.865
ATF3	IL6	8	0.873
ATF3	DDB2	8	0.503
ATF3	XBP1	8	0.531
ATF3	MAP3K1	8	0.868
ATF3	JNK2	8	0.627
ATF3	CREM	8	0.613
ATF3	TP53	8	0.946
ATF3	SRPK2	8	0.461
ATF6	XBP1	6	0.733
ATF6	SRF	6	0.644
ATF6	ATF3	8	0.441
ATF6	MAZ	8	0.603
ATF6	HSP90B1	8	0.847
ATF6	XBP1	8	0.834
ATF6	SREBF1	8	0.545
ATF6	CASP3	8	0.494
ATF6	SRF	8	0.928
ATF6	HSPA5	8	0.991
BAX	TGFB1	8	0.439
BAX	CDK2	8	0.744
BAX	PPARG	8	0.427
BAX	AKT1	8	0.8
BAX	JAG1	8	0.704
BAX	CDK4	8	0.74
BAX	TP53	8	0.984
BAX	CD44	8	0.8
BAX	STAT3	8	0.71
BAX	KBF1	8	0.731
BAX	CCND1	8	0.8
BAX	MSH6	8	0.738
BAX	INSL3	8	0.83
BAX	MDM2	8	0.746
BAX	IL6	8	0.811
BAX	NFKBIA	8	0.943
BAX	CHEK1	8	0.696
BAX	TNFRSF1A	8	0.795
BAX	WNT5A	8	0.828
BHMT2	DNMT3A	8	0.553
BHMT2	DNMT1	8	0.497
CASP3	AKT1	6	0.871
CASP3	IL18	6	0.644
CASP3	SRF	6	0.641
CASP3	MDM2	6	0.644
CASP3	TNFRSF1A	7	0.8
CASP3	MAP3K1	7	0.9
CASP3	AKT1	8	0.885
CASP3	CDK2	8	0.871
CASP3	CCND1	8	0.817
CASP3	BAX	8	0.952
CASP3	FADD	8	0.938
CASP3	CHEK1	8	0.714
CASP3	JAG1	8	0.415
CASP3	IL1B	8	0.959
CASP3	STAT3	8	0.774
CASP3	MAP2K4	8	0.755
CASP3	HMOX1	8	0.778
CASP3	IL18	8	0.55
CASP3	MAPK1	8	0.56
CASP3	TP53	8	0.939
CASP3	TNFRSF1A	8	0.948
CASP3	CDK4	8	0.745
CASP3	NFKBIA	8	0.801
CASP3	KBF1	8	0.805
CASP3	SRF	8	0.218
CASP3	TGFB1	8	0.583
CASP3	CREB1	8	0.724
CASP3	MDM2	8	0.714
CASP3	IL6	8	0.669
CASP3	MAP3K1	8	0.711
CCNB1	CDK2	6	0.959
CCNB1	CDK4	6	0.036
CCNB1	CHEK1	7	0.9
CCNB1	E2F1	7	0.9
CCNB1	CDK2	7	0.9
CCNB1	STAT5B	7	0.9
CCNB1	CCND1	7	0.9
CCNB1	PRKAR2A	7	0.9
CCNB1	CDK4	7	0.9
CCNB1	AKT1	8	0.618
CCNB1	MYC	8	0.695
CCNB1	CHEK1	8	0.884
CCNB1	E2F1	8	0.705
CCNB1	CDK2	8	0.816
CCNB1	MDM2	8	0.447
CCNB1	STAT5B	8	0.158
CCNB1	CCND1	8	0.83
CCNB1	BAX	8	0.801
CCNB1	FOXM1	8	0.963
CCNB1	CDK4	8	0.816
CCNB1	MAPK8	8	0.738
CCNB1	IL2	8	0.567
CCNB1	CASP3	8	0.793
CCNB1	CDKN1A	8	0.435
CCNB1	TP53	8	0.96
CCNB1	JUN	8	0.461
CCNB1	SREBF1	8	0.591
CCNB1	SKP2	8	0.665
CCNB1	MAPK1	8	0.559
CCND1	IRE1	8	0.423
CCND1	JAK3	8	0.83
CCND1	MMP2	8	0.488
CCND1	TNFRSF1A	8	0.636
CCND1	TGFB1	8	0.825
CCND1	MAPK1	8	0.96
CCND1	NFKBIA	8	0.96
CCND1	ERCC2	8	0.551
CCND1	KBF1	8	0.827
CCR5	STAT3	6	0.641
CCR5	IL18	7	0.9
CCR5	IL1B	8	0.701
CCR5	IL18	8	0.537
CCR5	STAT3	8	0.876
CCR5	MT2A	8	0.742
CCR5	TGFB1	8	0.583
CCR5	IL5	8	0.9
CCR5	IL2	8	0.961
CCR5	IL6	8	0.788
CD44	COL1A1	6	0.829
CD44	COL1A1	7	0.8
CD44	MMP2	8	0.795
CD44	IL2	8	0.985
CD44	COL1A1	8	0.825
CD44	TP53	8	0.957
CD44	MIF	8	0.51
CD44	FLT4	8	0.409
CD44	CCND1	8	0.867
CD44	IL6	8	0.682
CD44	IL1B	8	0.909
CD44	TGFB1	8	0.744
CD81	FAS	8	0.48
CD81	TM4SF4	8	0.49
CD81	IL2	8	0.404
CD81	SLC25A23	8	0.537
CD81	CD44	8	0.583
CD81	CCR5	8	0.486
CD81	INFA1	8	0.766
CDK2	MYOD3	6	0.644
CDK2	CCND1	6	0.839
CDK2	ERCC2	6	0.039
CDK2	PPP2CA	6	0.615
CDK2	CDK4	7	0.9
CDK2	MAPK1	7	0.9
CDK2	PSMC1	7	0.9
CDK2	STAT3	8	0.666
CDK2	TGFB1	8	0.913
CDK2	MYOD3	8	0.951
CDK2	MDM2	8	0.794
CDK2	CDK4	8	0.992
CDK2	CCND1	8	0.988
CDK2	MSH6	8	0.521
CDK2	ERCC2	8	0.437
CDK2	MAPK1	8	0.774
CDK2	PSMC1	8	0.092
CDK2	PPP2CA	8	0.118
CDK4	CCND1	6	0.999
CDK4	MYOD3	6	0.873
CDK4	CCND1	7	0.9
CDK4	TGFB1	8	0.971
CDK4	CCND1	8	0.991
CDK4	MYOD3	8	0.92
CDK4	NFKBIA	8	0.861
CDKN1A	MAP3K1	6	0.661
CDKN1A	MAP2K4	7	0.8
CDKN1A	PTK2	7	0.9
CDKN1A	MAP2K4	8	0.239
CDKN1A	CCND1	8	0.661
CDKN1A	MAP3K1	8	0.212
CDKN1A	PTK2	8	0.004
CDKN1A	BAX	8	0.617
CDKN1A	MYOD3	8	0.449
CDKN1A	TP53	8	0.914
CDKN1A	MDM2	8	0.665
CDKN2A	MDM2	6	0.999
CDKN2A	CCND1	6	0.642
CDKN2A	GAPDH	6	0.566
CDKN2A	HIF1A	6	0.644
CDKN2A	CDK4	6	0.999
CDKN2A	E2F1	6	0.644
CDKN2A	EEF2	6	0.566
CDKN2A	TP53	6	0.997
CDKN2A	MDM2	7	0.9
CDKN2A	CCND1	7	0.9
CDKN2A	CDK4	7	0.9
CDKN2A	E2F1	7	0.9
CDKN2A	TP53	7	0.9
CDKN2A	MDM2	8	0.961
CDKN2A	DNMT3A	8	0.651
CDKN2A	CCND1	8	0.991
CDKN2A	HMOX1	8	0.417
CDKN2A	CTNNB1	8	0.732
CDKN2A	HIF1A	8	0.308
CDKN2A	DNMT1	8	0.926
CDKN2A	FOXM1	8	0.82
CDKN2A	AKT1	8	0.605
CDKN2A	CDK4	8	0.991
CDKN2A	CDK2	8	0.935
CDKN2A	E2F1	8	0.991
CDKN2A	BAX	8	0.671
CDKN2A	TP53	8	0.991
CDKN2A	TERT	8	0.752
CHEK1	TP53	6	0.999
CHEK1	AKT1	6	0.644
CHEK1	CDK2	7	0.9
CHEK1	TP53	7	0.9
CHEK1	MDM2	7	0.9
CHEK1	CDK2	8	0.943
CHEK1	ATF2	8	0.576
CHEK1	MSH6	8	0.534
CHEK1	TP53	8	0.978
CHEK1	CCND1	8	0.465
CHEK1	MDM2	8	0.739
CHEK1	AKT1	8	0.94
CHUK	TP53	6	0.644
CHUK	CTNNB1	6	0.644
CHUK	NFKBIA	6	0.999
CHUK	KBF1	6	0.909
CHUK	TNFRSF1A	6	0.643
CHUK	MAP3K1	6	0.677
CHUK	AKT1	6	0.644
CHUK	NFKBIA	7	0.9
CHUK	KBF1	7	0.9
CHUK	TNFRSF1A	7	0.9
CHUK	MAP3K1	7	0.9
CHUK	AKT1	7	0.9
CHUK	MYD88	7	0.9
CHUK	CCND1	8	0.957
CHUK	JUN	8	0.802
CHUK	CREB1	8	0.471
CHUK	TP53	8	0.601
CHUK	DNMT3A	8	0.66
CHUK	PPARG	8	0.475
CHUK	IL1B	8	0.936
CHUK	MAP2K4	8	0.77
CHUK	CTNNB1	8	0.866
CHUK	NFKBIA	8	0.992
CHUK	IL6	8	0.766
CHUK	KBF1	8	0.977
CHUK	STAT3	8	0.61
CHUK	PTGS2	8	0.832
CHUK	FADD	8	0.721
CHUK	IL10	8	0.533
CHUK	TNFRSF1A	8	0.947
CHUK	CASP3	8	0.77
CHUK	MAP3K1	8	0.802
CHUK	AKT1	8	0.858
CHUK	MYD88	8	0.867
CHUK	STAT1	8	0.559
COL1A1	MMP2	6	0.877
COL1A1	TGFB1	8	0.973
COL1A1	MMP2	8	0.96
CREB1	MAPK1	8	0.795
CREB1	KBF1	8	0.76
CREB1	CCND1	8	0.963
CREB1	NFKBIA	8	0.784
CREB1	IL2	8	0.842
CREM	CREB1	6	0.91
CREM	CSNK2A1	6	0.626
CREM	GSK3B	6	0.626
CREM	IL2	7	0.9
CREM	PRKAR2A	7	0.9
CREM	JUN	7	0.9
CREM	FOS	7	0.9
CREM	IL2	8	0.891
CREM	KBF1	8	0.415
CREM	PRKAR2A	8	0.449
CREM	JUN	8	0.964
CREM	CREB1	8	0.981
CREM	CSNK2A1	8	0.132
CREM	GSK3B	8	0.244
CREM	ATF2	8	0.517
CREM	FOS	8	0.961
CSNK2A1	NFKBIA	8	0.941
CSNK2A1	MDM2	8	0.89
CSNK2A1	CREB1	8	0.403
CSNK2A1	HMOX1	8	0.405
CTGF	TGFB1	6	0.638
CTGF	PTK2	8	0.486
CTGF	MMP3	8	0.883
CTGF	CTNNB1	8	0.433
CTGF	HIF1A	8	0.56
CTGF	MMP2	8	0.737
CTGF	TGFB1	8	0.967
CTGF	KBF1	8	0.528
CTGF	COL1A1	8	0.826
CTGF	ATF3	8	0.714
CTGF	JUN	8	0.865
CTGF	PPARG	8	0.831
CTNNB1	HNF4A	6	0.638
CTNNB1	CCND1	6	0.873
CTNNB1	KBF1	6	0.615
CTNNB1	CASP3	6	0.644
CTNNB1	GSK3B	6	0.999
CTNNB1	CSNK2A1	7	0.8
CTNNB1	CCND1	7	0.9
CTNNB1	PSMC1	7	0.9
CTNNB1	GSK3B	7	0.9
CTNNB1	MMP2	8	0.657
CTNNB1	MYOD3	8	0.943
CTNNB1	HNF4A	8	0.987
CTNNB1	CD44	8	0.475
CTNNB1	CDK4	8	0.404
CTNNB1	PTK2	8	0.441
CTNNB1	STAT3	8	0.578
CTNNB1	CREB1	8	0.608
CTNNB1	HIF1A	8	0.873
CTNNB1	WNT5A	8	0.804
CTNNB1	CSNK2A1	8	0.681
CTNNB1	CCND1	8	0.989
CTNNB1	NFKBIA	8	0.425
CTNNB1	KBF1	8	0.633
CTNNB1	TP53	8	0.814
CTNNB1	PPARG	8	0.844
CTNNB1	CASP3	8	0.763
CTNNB1	GSK3B	8	0.989
CTNNB1	JUN	8	0.687
CTNNB1	AKT1	8	0.99
CYP7B1	CCND1	8	0.413
DBI	STAT5B	7	0.9
DBI	SLC25A23	8	0.555
DBI	PPARG	8	0.6
DDB1	SKP2	6	0.638
DDB1	DDB2	6	0.975
DDB1	XPB	7	0.9
DDB1	DDB2	7	0.9
DDB1	ERCC2	7	0.9
DDB1	XPB	8	0.832
DDB1	SKP2	8	0.638
DDB1	E2F1	8	0.437
DDB1	STAT1	8	0.936
DDB1	JUN	8	0.692
DDB1	TP53	8	0.776
DDB1	DDB2	8	0.953
DDB1	ERCC2	8	0.821
DDB2	ERCC2	7	0.9
DDB2	ERCC2	8	0.322
DNMT1	E2F1	6	0.639
DNMT1	DNMT3A	6	0.638
DNMT1	E2F1	8	0.562
DNMT1	DNMT3A	8	0.946
DNMT1	STAT3	8	0.833
DNMT1	TP53	8	0.744
DNMT3A	HMOX1	8	0.507
E2F1	SKP2	6	0.644
E2F1	KBF1	6	0.644
E2F1	CDK2	6	0.638
E2F1	DDB2	6	0.644
E2F1	SP1	6	0.957
E2F1	TP53	6	0.644
E2F1	TERT	7	0.9
E2F1	MDM2	7	0.9
E2F1	CCND1	7	0.9
E2F1	CDK2	7	0.9
E2F1	CDK4	7	0.9
E2F1	CASP3	8	0.778
E2F1	AKT1	8	0.67
E2F1	BAX	8	0.798
E2F1	TERT	8	0.945
E2F1	JUN	8	0.755
E2F1	SKP2	8	0.944
E2F1	MDM2	8	0.949
E2F1	SMYD3	8	0.593
E2F1	KBF1	8	0.659
E2F1	MYOD3	8	0.74
E2F1	CCND1	8	0.991
E2F1	PPARG	8	0.92
E2F1	CDK2	8	0.96
E2F1	CHEK1	8	0.7
E2F1	FOS	8	0.495
E2F1	CTNNB1	8	0.644
E2F1	DDB2	8	0.916
E2F1	SP1	8	0.256
E2F1	TP53	8	0.99
E2F1	TGFB1	8	0.887
E2F1	CDK4	8	0.88
EEF2	TP53	6	0.644
EEF2	PPP2CA	6	0.638
EEF2	TP53	8	0.804
EEF2	PPP2CA	8	0.439
EEF2	AKT1	8	0.599
ELK1	MAPK1	6	0.994
ELK1	MAP2K4	8	0.59
ELK1	ATF2	8	0.696
ELK1	CREB1	8	0.745
ELK1	MAPK1	8	0.961
FADD	TNFRSF1A	6	0.902
FADD	MAP2K4	7	0.9
FADD	TNFRSF1A	7	0.9
FADD	KBF1	7	0.9
FADD	GAPDH	8	0.459
FADD	MAP2K4	8	0.632
FADD	AKT1	8	0.652
FADD	BAX	8	0.749
FADD	MAPK1	8	0.443
FADD	CCND1	8	0.513
FADD	TNFRSF1A	8	0.992
FADD	NFKBIA	8	0.754
FADD	TP53	8	0.846
FADD	KBF1	8	0.548
FADD	IL1B	8	0.751
FADD	CREB1	8	0.429
FAK	ELK1	8	0.88
FAS	TNFRSF1A	6	0.561
FAS	FASLG	6	0.995
FAS	FADD	6	0.999
FAS	MAP2K4	7	0.9
FAS	FASLG	7	0.9
FAS	FADD	7	0.9
FAS	KBF1	7	0.9
FAS	STAT5B	7	0.9
FAS	MYD88	8	0.443
FAS	STAT1	8	0.883
FAS	PTGS2	8	0.493
FAS	MAP2K4	8	0.577
FAS	TERT	8	0.531
FAS	TNFRSF1A	8	0.964
FAS	JUN	8	0.431
FAS	GSK3B	8	0.431
FAS	IL5	8	0.696
FAS	FASLG	8	0.991
FAS	CD44	8	0.766
FAS	TP53	8	0.983
FAS	JNK2	8	0.691
FAS	BAX	8	0.8
FAS	IL2	8	0.97
FAS	CASP3	8	0.957
FAS	AKT1	8	0.505
FAS	IL1B	8	0.814
FAS	FADD	8	0.991
FAS	IL10	8	0.791
FAS	CCR5	8	0.546
FAS	IL18	8	0.564
FAS	NFKBIA	8	0.572
FAS	IL6	8	0.543
FAS	KBF1	8	0.756
FASLG	FADD	6	0.987
FASLG	TNFRSF1A	6	0.561
FASLG	KBF1	7	0.9
FASLG	FOS	7	0.9
FASLG	FADD	7	0.9
FASLG	JUN	7	0.9
FASLG	MAP2K4	7	0.9
FASLG	IL6	8	0.747
FASLG	IL1B	8	0.764
FASLG	KBF1	8	0.828
FASLG	MYD88	8	0.533
FASLG	NFKBIA	8	0.875
FASLG	IL2	8	0.984
FASLG	CD44	8	0.929
FASLG	TGFB1	8	0.761
FASLG	IL10	8	0.8
FASLG	IL18	8	0.738
FASLG	FOS	8	0.37
FASLG	FADD	8	0.956
FASLG	STAT1	8	0.555
FASLG	CASP3	8	0.954
FASLG	CREM	8	0.854
FASLG	JNK2	8	0.737
FASLG	TNFRSF1A	8	0.93
FASLG	AKT1	8	0.952
FASLG	CDK4	8	0.557
FASLG	BAX	8	0.819
FASLG	CCR5	8	0.571
FASLG	JUN	8	0.834
FASLG	TP53	8	0.841
FASLG	IL5	8	0.542
FASLG	MAP2K4	8	0.559
FETUB	ALB	8	0.592
FETUB	MPDU1	8	0.603
FETUB	TM4SF4	8	0.638
FGB	IL6	8	0.739
FGB	MYOD3	8	0.441
FLT4	TGFB1	8	0.692
FOS	KBF1	6	0.644
FOS	ATF2	6	0.644
FOS	CSNK2A1	6	0.784
FOS	ELK1	6	0.638
FOS	MAPK1	6	0.954
FOS	TGFB1	7	0.9
FOS	HMOX1	7	0.9
FOS	IL5	7	0.9
FOS	STAT5B	7	0.9
FOS	IL2	7	0.9
FOS	SRF	7	0.9
FOS	MMP2	7	0.9
FOS	MAPK1	7	0.9
FOS	IL6	8	0.892
FOS	JAK3	8	0.51
FOS	STAT3	8	0.968
FOS	KBF1	8	0.86
FOS	IL1B	8	0.958
FOS	NFKBIA	8	0.491
FOS	PRKAR2A	8	0.704
FOS	TGFB1	8	0.968
FOS	MAP3K1	8	0.683
FOS	HMOX1	8	0.888
FOS	CDK4	8	0.482
FOS	MYOD3	8	0.526
FOS	IL5	8	0.843
FOS	ATF2	8	0.815
FOS	CSNK2A1	8	0.869
FOS	AKT1	8	0.71
FOS	MIF	8	0.403
FOS	GAPDH	8	0.657
FOS	STAT5B	8	0.366
FOS	MMP3	8	0.962
FOS	MAP2K4	8	0.47
FOS	CDK2	8	0.726
FOS	CREB1	8	0.966
FOS	IL2	8	0.922
FOS	CCND1	8	0.962
FOS	SRF	8	0.96
FOS	ELK1	8	0.949
FOS	MMP2	8	0.499
FOS	MAPK1	8	0.885
FOS	TP53	8	0.979
FOXM1	STAT3	6	0.644
FOXM1	CDK2	6	0.638
FOXM1	MMP2	8	0.829
FOXM1	FOS	8	0.805
FOXM1	SKP2	8	0.867
FOXM1	STAT3	8	0.171
FOXM1	CDK2	8	0.312
GAPDH	MMP2	8	0.66
GAPDH	TGFB1	8	0.598
GSK3B	TP53	6	0.992
GSK3B	CREB1	6	0.644
GSK3B	PRKAR2A	6	0.644
GSK3B	KBF1	6	0.644
GSK3B	AKT1	6	0.982
GSK3B	JUN	6	0.644
GSK3B	CCND1	6	0.873
GSK3B	PSMC1	7	0.9
GSK3B	CREB1	7	0.8
GSK3B	AKT1	7	0.9
GSK3B	CCND1	7	0.8
GSK3B	CASP3	8	0.753
GSK3B	TP53	8	0.87
GSK3B	NFKBIA	8	0.411
GSK3B	WNT5A	8	0.752
GSK3B	STAT3	8	0.61
GSK3B	CREB1	8	0.765
GSK3B	PPP2CA	8	0.623
GSK3B	SKP2	8	0.417
GSK3B	PRKAR2A	8	0.15
GSK3B	KBF1	8	0.344
GSK3B	AKT1	8	0.985
GSK3B	JUN	8	0.942
GSK3B	CCND1	8	0.943
GTF2B	JUN	6	0.638
GTF2B	SP1	6	0.644
GTF2B	CDK2	6	0.043
GTF2B	ERCC2	7	0.9
GTF2B	JUN	7	0.9
GTF2B	ERCC2	8	0.413
GTF2B	RXRA	8	0.877
GTF2B	CREB1	8	0.689
GTF2B	KBF1	8	0.506
GTF2B	JUN	8	0.855
GTF2B	SP1	8	0.185
GTF2B	HNF4A	8	0.789
GTF2B	CDK2	8	0.403
GTF2B	MYOD3	8	0.848
GTF2B	CSNK2A1	8	0.437
HDAC1	HDAC2	6	0.999
HDAC1	SP1	6	0.953
HDAC1	TP53	6	0.954
HDAC1	E2F1	6	0.952
HDAC1	KBF1	6	0.66
HDAC1	DDB2	6	0.831
HDAC1	HIF1A	6	0.857
HDAC1	MTA1	6	0.99
HDAC1	STAT3	6	0.638
HDAC1	NFKBIA	6	0.638
HDAC1	MDM2	6	0.641
HDAC1	CSNK2A1	6	0.657
HDAC1	DNMT1	6	0.956
HDAC1	MYOD3	6	0.878
HDAC1	DNMT3A	6	0.639
HDAC1	HDAC2	7	0.9
HDAC1	SP1	7	0.9
HDAC1	CDK4	7	0.9
HDAC1	E2F1	7	0.9
HDAC1	CTNNB1	7	0.9
HDAC1	RXRA	7	0.9
HDAC1	TERT	7	0.9
HDAC1	CCND1	7	0.9
HDAC1	NFKBIA	7	0.9
HDAC1	PTK2	7	0.9
HDAC1	CDK2	7	0.9
HDAC1	HDAC2	8	0.992
HDAC1	SP1	8	0.324
HDAC1	SRF	8	0.41
HDAC1	CHUK	8	0.53
HDAC1	ELK1	8	0.421
HDAC1	TP53	8	0.981
HDAC1	CDK4	8	0.455
HDAC1	E2F1	8	0.897
HDAC1	CTNNB1	8	0.449
HDAC1	KBF1	8	0.545
HDAC1	SKP2	8	0.409
HDAC1	RXRA	8	0.234
HDAC1	DDB2	8	0.242
HDAC1	HIF1A	8	0.933
HDAC1	MTA1	8	0.963
HDAC1	BAX	8	0.563
HDAC1	STAT3	8	0.403
HDAC1	CREB1	8	0.844
HDAC1	TERT	8	0.437
HDAC1	CCND1	8	0.834
HDAC1	GTF2B	8	0.651
HDAC1	NFKBIA	8	0.571
HDAC1	MDM2	8	0.938
HDAC1	AKT1	8	0.507
HDAC1	CSNK2A1	8	0.881
HDAC1	PPARG	8	0.529
HDAC1	DNMT1	8	0.94
HDAC1	CDK2	8	0.607
HDAC1	MYOD3	8	0.954
HDAC1	STAT1	8	0.465
HDAC1	DNMT3A	8	0.812
HDAC1	PRKAR2A	8	0.497
HDAC1	CDKN2A	8	0.502
HDAC2	CSNK2A1	6	0.658
HDAC2	DNMT1	6	0.668
HDAC2	SP1	6	0.644
HDAC2	HIF1A	6	0.6
HDAC2	KBF1	6	0.051
HDAC2	STAT3	6	0.638
HDAC2	MTA1	6	0.93
HDAC2	MYOD3	6	0.054
HDAC2	SP1	7	0.9
HDAC2	TERT	7	0.9
HDAC2	CCND1	8	0.526
HDAC2	ERCC2	8	0.625
HDAC2	DNMT3A	8	0.74
HDAC2	CSNK2A1	8	0.876
HDAC2	HNF4A	8	0.453
HDAC2	E2F1	8	0.687
HDAC2	CDKN2A	8	0.479
HDAC2	GSK3B	8	0.425
HDAC2	ELK1	8	0.708
HDAC2	DNMT1	8	0.973
HDAC2	SP1	8	0.099
HDAC2	HIF1A	8	0.376
HDAC2	KBF1	8	0.384
HDAC2	STAT3	8	0.48
HDAC2	MTA1	8	0.914
HDAC2	MYOD3	8	0.388
HDAC2	PPARG	8	0.481
HDAC2	CDKN1A	8	0.433
HDAC2	CREB1	8	0.787
HDAC2	TERT	8	0.365
HDAC2	SRF	8	0.515
HDAC2	NFKBIA	8	0.546
HIF1A	MTA1	6	0.643
HIF1A	SP1	6	0.639
HIF1A	TP53	6	0.997
HIF1A	JUN	6	0.644
HIF1A	MDM2	6	0.873
HIF1A	AKT1	7	0.9
HIF1A	MAP2K4	8	0.546
HIF1A	FLT4	8	0.712
HIF1A	IL6	8	0.874
HIF1A	MTA1	8	0.918
HIF1A	HMOX1	8	0.95
HIF1A	TGFB1	8	0.747
HIF1A	CREB1	8	0.709
HIF1A	GAPDH	8	0.91
HIF1A	AKT1	8	0.977
HIF1A	TP53	8	0.985
HIF1A	MMP2	8	0.943
HIF1A	BAX	8	0.94
HIF1A	JUN	8	0.692
HIF1A	MMP3	8	0.828
HIF1A	IL1B	8	0.854
HIF1A	MDM2	8	0.953
HIF1A	STAT3	8	0.94
HIF1A	JAG1	8	0.437
HIF1A	CCND1	8	0.719
HIF1A	KBF1	8	0.725
HIF1A	CASP3	8	0.732
HMOX1	MAPK1	8	0.451
HNF4A	TP53	6	0.644
HNF4A	CCND1	8	0.966
HNF4A	WNT5A	8	0.72
HNF4A	SRF	8	0.967
HNF4A	GSK3B	8	0.762
HNF4A	JUN	8	0.951
HNF4A	FOXM1	8	0.846
HNF4A	ELK1	8	0.948
HNF4A	TP53	8	0.326
HNF4A	CREB1	8	0.802
HNF4A	AKT1	8	0.486
HNF4A	FOS	8	0.959
HSP1A1	NFKBIA	6	0.304
HSP1A1	HSP90B1	6	0.031
HSP1A1	Hsp40	6	0.661
HSP1A1	TP53	6	0.644
HSP1A1	CHUK	6	0.399
HSP1A1	HMOX1	8	0.451
HSP1A1	NFKBIA	8	0.203
HSP1A1	CASP3	8	0.435
HSP1A1	HSP90B1	8	0.661
HSP1A1	Hsp40	8	0.345
HSP1A1	PSMA7	8	0.459
HSP1A1	TP53	8	0.423
HSP1A1	CHUK	8	0.164
HSP1A1	MAPK8	8	0.485
HSP90B1	CSNK2A1	6	0.828
HSP90B1	STAT3	7	0.9
HSP90B1	CSNK2A1	8	0.679
HSP90B1	Hsp40	8	0.519
HSPA5	TP53	6	0.639
HSPA5	Hsp40	6	0.044
HSPA5	HSP90B1	6	0.027
HSPA5	KBF1	6	0.288
HSPA5	BAX	8	0.471
HSPA5	JUN	8	0.406
HSPA5	TP53	8	0.216
HSPA5	CREB1	8	0.881
HSPA5	AKT1	8	0.411
HSPA5	CASP3	8	0.778
HSPA5	Hsp40	8	0.791
HSPA5	DBI	8	0.514
HSPA5	HSP90B1	8	0.98
HSPA5	KBF1	8	0.203
HSPA5	FOS	8	0.526
ID1	MYOD3	6	0.878
ID1	ELK1	6	0.636
ID1	MPDU1	8	0.439
ID1	CDKN2A	8	0.936
ID1	MYOD3	8	0.893
ID1	TERT	8	0.402
ID1	VEGFA	8	0.863
ID1	CCND1	8	0.956
ID1	WNT5A	8	0.744
ID1	TGFB1	8	0.886
ID1	PRKAR2A	8	0.497
IGFBP3	RXRA	6	0.644
IGFBP3	CD44	6	0.644
IGFBP3	MMP2	6	0.638
IGFBP3	MMP3	6	0.638
IGFBP3	COL1A1	6	0.644
IGFBP3	TP53	7	0.9
IGFBP3	MAPK8	7	0.9
IGFBP3	RXRA	8	0.101
IGFBP3	MMP2	8	0.232
IGFBP3	TGFB1	8	0.634
IGFBP3	VEGFA	8	0.651
IGFBP3	STAT1	8	0.447
IGFBP3	CDKN1A	8	0.706
IGFBP3	MMP3	8	0.34
IGFBP3	AKT1	8	0.764
IGFBP3	STAT3	8	0.461
IGFBP3	STAT5B	8	0.938
IGFBP3	MMP9	8	0.437
IGFBP3	IL2	8	0.557
IGFBP3	IL6	8	0.411
IGFBP3	COL1A1	8	0.439
IGFBP3	CTGF	8	0.472
IGFBP3	TP53	8	0.793
IGFBP3	MAPK8	8	0.213
IL10	MYD88	8	0.956
IL10	FOS	8	0.844
IL10	CREB1	8	0.842
IL10	HMOX1	8	0.96
IL10	JUN	8	0.441
IL10	TGFB1	8	0.986
IL10	MAPK1	8	0.771
IL10	IL5	8	0.955
IL10	IL2	8	0.992
IL10	JAK3	8	0.491
IL10	IL6	8	0.992
IL10	STAT3	8	0.991
IL10	CCR5	8	0.982
IL10	IL18	8	0.96
IL10	MIF	8	0.755
IL10	IL1B	8	0.991
IL10	TNFRSF1A	8	0.991
IL10	KBF1	8	0.951
IL10	GAPDH	8	0.443
IL10	MMP2	8	0.858
IL10	MMP3	8	0.906
IL10	NFKBIA	8	0.766
IL10	CD44	8	0.981
IL10	STAT1	8	0.962
IL18	KBF1	7	0.9
IL18	IL5	8	0.826
IL18	HMOX1	8	0.829
IL18	MIF	8	0.647
IL18	KBF1	8	0.663
IL18	STAT3	8	0.64
IL18	TGFB1	8	0.742
IL18	IL1B	8	0.992
IL18	TNFRSF1A	8	0.739
IL18	IL2	8	0.881
IL18	IL6	8	0.96
IL1B	MMP2	6	0.644
IL1B	MAPK1	8	0.445
IL1B	CREB1	8	0.463
IL1B	TNFRSF1A	8	0.991
IL1B	MMP2	8	0.959
IL1B	HMOX1	8	0.911
IL1B	MIF	8	0.75
IL1B	KBF1	8	0.934
IL1B	IL6	8	0.992
IL1B	IL2	8	0.991
IL1B	NFKBIA	8	0.947
IL1B	TGFB1	8	0.984
IL1B	IL5	8	0.934
IL1B	GAPDH	8	0.691
IL2	MAPK1	7	0.9
IL2	INSL3	7	0.9
IL2	KBF1	8	0.924
IL2	MAPK1	8	0.899
IL2	TNFRSF1A	8	0.943
IL2	TGFB1	8	0.982
IL2	INSL3	8	0.991
IL2	NFKBIA	8	0.523
IL2	MIF	8	0.477
IL5	IL2	7	0.8
IL5	IL2	8	0.991
IL5	CCND1	8	0.696
IL5	TGFB1	8	0.96
IL6	KBF1	7	0.9
IL6	CREB1	8	0.865
IL6	HMOX1	8	0.951
IL6	JAK3	8	0.582
IL6	MMP2	8	0.957
IL6	COL1A1	8	0.421
IL6	KBF1	8	0.91
IL6	IL5	8	0.954
IL6	MAPK1	8	0.795
IL6	TNFRSF1A	8	0.991
IL6	TGFB1	8	0.991
IL6	IL2	8	0.991
IL6	NFKBIA	8	0.92
IL6	MIF	8	0.866
INFA1	IL2	6	0.644
INFA1	TGFB1	7	0.9
INFA1	FOS	7	0.9
INFA1	JUN	7	0.9
INFA1	STAT1	7	0.9
INFA1	PTGS2	8	0.845
INFA1	TGFB1	8	0.643
INFA1	JAK3	8	0.581
INFA1	FOS	8	0.847
INFA1	CHUK	8	0.453
INFA1	IL5	8	0.959
INFA1	TNFRSF1A	8	0.461
INFA1	VEGFA	8	0.867
INFA1	MYD88	8	0.986
INFA1	ISG15	8	0.96
INFA1	IL1B	8	0.826
INFA1	FAS	8	0.926
INFA1	IL6	8	0.977
INFA1	IL2	8	0.836
INFA1	IL10	8	0.971
INFA1	STAT3	8	0.976
INFA1	NFKBIA	8	0.447
INFA1	CCR5	8	0.878
INFA1	STAT1	8	0.983
INFA1	CREM	8	0.423
INFA1	MYC	8	0.844
INFA1	MDM2	8	0.846
INFA1	TP53	8	0.845
INFA1	E2F1	8	0.8
INFA1	IL18	8	0.913
INFA1	SOAT1	8	0.961
INFA1	FASLG	8	0.941
INFA1	STAT5B	8	0.6
INFA1	KBF1	8	0.668
ISG15	MYD88	8	0.48
ISG15	STAT1	8	0.744
ISG15	TP53	8	0.865
JAG1	TGFB1	8	0.57
JAK3	MAPK1	7	0.9
JAK3	MAPK1	8	0.575
JNK2	TP53	6	0.937
JNK2	ELK1	6	0.87
JNK2	ATF2	6	0.983
JNK2	MAP2K4	6	0.641
JNK2	JUN	6	0.953
JNK2	FOS	7	0.8
JNK2	SP1	7	0.9
JNK2	TP53	7	0.8
JNK2	IL2	7	0.9
JNK2	JAK3	7	0.9
JNK2	IL18	7	0.9
JNK2	MAP2K4	7	0.9
JNK2	JUN	7	0.9
JNK2	FOS	8	0.71
JNK2	SRF	8	0.445
JNK2	SP1	8	0.042
JNK2	XBP1	8	0.435
JNK2	TP53	8	0.958
JNK2	KBF1	8	0.667
JNK2	TNFRSF1A	8	0.755
JNK2	IL2	8	0.372
JNK2	JAK3	8	0.275
JNK2	ELK1	8	0.768
JNK2	IL18	8	0.209
JNK2	MYD88	8	0.658
JNK2	IL6	8	0.934
JNK2	MMP2	8	0.433
JNK2	CCND1	8	0.654
JNK2	STAT3	8	0.62
JNK2	NFKBIA	8	0.676
JNK2	ATF2	8	0.638
JNK2	MAP2K4	8	0.932
JNK2	MMP3	8	0.545
JNK2	BAX	8	0.672
JNK2	CASP3	8	0.782
JNK2	MDM2	8	0.47
JNK2	CREB1	8	0.654
JNK2	IL1B	8	0.692
JNK2	HMOX1	8	0.705
JNK2	FADD	8	0.62
JNK2	JUN	8	0.98
JUN	FOS	6	0.999
JUN	ACTN1	6	0.626
JUN	ATF2	6	0.998
JUN	MAPK1	6	0.639
JUN	MYOD3	6	0.873
JUN	MSH6	6	0.639
JUN	STAT3	6	0.644
JUN	CSNK2A1	6	0.553
JUN	MMP2	7	0.9
JUN	IL5	7	0.9
JUN	TERT	7	0.9
JUN	FOS	7	0.9
JUN	TGFB1	7	0.9
JUN	ATF2	7	0.9
JUN	IL2	7	0.9
JUN	MAPK1	7	0.9
JUN	HMOX1	7	0.9
JUN	CCR5	7	0.9
JUN	PPARG	8	0.789
JUN	MMP2	8	0.954
JUN	FADD	8	0.735
JUN	IL5	8	0.281
JUN	TP53	8	0.967
JUN	TERT	8	0.007
JUN	IL1B	8	0.96
JUN	TNFRSF1A	8	0.911
JUN	CCND1	8	0.96
JUN	FOS	8	0.991
JUN	CDK4	8	0.72
JUN	ACTN1	8	0.057
JUN	TGFB1	8	0.959
JUN	NFKBIA	8	0.8
JUN	IL6	8	0.959
JUN	ATF2	8	0.966
JUN	IL2	8	0.96
JUN	MAPK1	8	0.945
JUN	COL1A1	8	0.576
JUN	HMOX1	8	0.948
JUN	MYOD3	8	0.781
JUN	CREB1	8	0.96
JUN	MSH6	8	0.213
JUN	BAX	8	0.799
JUN	STAT3	8	0.949
JUN	CASP3	8	0.8
JUN	MIF	8	0.423
JUN	MDM2	8	0.56
JUN	INSL3	8	0.499
JUN	MMP3	8	0.949
JUN	CD44	8	0.481
JUN	CSNK2A1	8	0.949
JUN	KBF1	8	0.965
JUN	PRKAR2A	8	0.447
JUN	MAP2K4	8	0.949
JUN	AKT1	8	0.96
JUN	SRF	8	0.759
JUN	MAP3K1	8	0.962
JUN	CDK2	8	0.788
JUN	ELK1	8	0.8
KBF1	NFKBIA	6	0.999
KBF1	NFKBIA	7	0.9
KBF1	MAPK1	7	0.9
KBF1	NFKBIA	8	0.977
KBF1	TNFRSF1A	8	0.939
KBF1	HMOX1	8	0.641
KBF1	MAPK1	8	0.508
MAP2K4	FLT4	7	0.9
MAP2K4	FLT4	8	0.31
MAP2K4	TNFRSF1A	8	0.564
MAP2K4	PPP2CA	8	0.411
MAP2K4	KBF1	8	0.527
MAP2K4	NFKBIA	8	0.532
MAP2K4	TGFB1	8	0.431
MAP3K1	MAP2K4	6	0.89
MAP3K1	MAP2K4	7	0.9
MAP3K1	IL1B	8	0.622
MAP3K1	HMOX1	8	0.829
MAP3K1	TNFRSF1A	8	0.673
MAP3K1	CREB1	8	0.445
MAP3K1	ATF2	8	0.909
MAP3K1	KBF1	8	0.589
MAP3K1	ELK1	8	0.522
MAP3K1	MAP2K4	8	0.991
MAP3K1	NFKBIA	8	0.725
MAPK1	TNFRSF1A	6	0.644
MAPK1	TNFRSF1A	8	0.595
MAPK8	TNFRSF1A	6	0.561
MAPK8	FASLG	6	0.561
MAPK8	STAT3	6	0.999
MAPK8	TP53	6	0.983
MAPK8	ELK1	6	0.639
MAPK8	FAS	6	0.561
MAPK8	JUN	6	0.999
MAPK8	MAP2K4	6	0.982
MAPK8	ATF2	6	0.954
MAPK8	MAP3K1	6	0.644
MAPK8	MAPK1	6	0.638
MAPK8	PPARG	6	0.644
MAPK8	FADD	6	0.561
MAPK8	IL6	7	0.9
MAPK8	TP53	7	0.9
MAPK8	FOS	7	0.9
MAPK8	IL18	7	0.9
MAPK8	BAX	7	0.9
MAPK8	RXRA	7	0.9
MAPK8	JUN	7	0.9
MAPK8	MAP2K4	7	0.9
MAPK8	ATF2	7	0.9
MAPK8	MAP3K1	7	0.9
MAPK8	MAPK1	7	0.9
MAPK8	INSL3	7	0.9
MAPK8	SP1	7	0.9
MAPK8	IL2	7	0.9
MAPK8	JNK2	7	0.9
MAPK8	NFATC2	7	0.9
MAPK8	NFKBIA	8	0.897
MAPK8	MMP9	8	0.96
MAPK8	TNFRSF1A	8	0.96
MAPK8	STAT1	8	0.799
MAPK8	IL6	8	0.948
MAPK8	FASLG	8	0.984
MAPK8	STAT3	8	0.96
MAPK8	ATF6	8	0.785
MAPK8	CREB1	8	0.799
MAPK8	MIF	8	0.483
MAPK8	HNF4A	8	0.944
MAPK8	MMP2	8	0.956
MAPK8	WNT5A	8	0.792
MAPK8	TP53	8	0.96
MAPK8	FOS	8	0.961
MAPK8	JAG1	8	0.693
MAPK8	E2F1	8	0.904
MAPK8	IL18	8	0.449
MAPK8	BAX	8	0.96
MAPK8	ELK1	8	0.96
MAPK8	IL1B	8	0.957
MAPK8	RXRA	8	0.316
MAPK8	PTGS2	8	0.96
MAPK8	FAS	8	0.817
MAPK8	MDM2	8	0.447
MAPK8	CTGF	8	0.681
MAPK8	HMOX1	8	0.926
MAPK8	CASP3	8	0.951
MAPK8	HSPA5	8	0.785
MAPK8	JUN	8	0.991
MAPK8	MAP2K4	8	0.992
MAPK8	IL10	8	0.862
MAPK8	ATF2	8	0.813
MAPK8	ATF3	8	0.948
MAPK8	HIF1A	8	0.942
MAPK8	MAP3K1	8	0.958
MAPK8	CTNNB1	8	0.935
MAPK8	XBP1	8	0.782
MAPK8	VEGFA	8	0.958
MAPK8	FOXM1	8	0.824
MAPK8	CCND1	8	0.959
MAPK8	MAPK1	8	0.972
MAPK8	SRF	8	0.731
MAPK8	PTEN	8	0.733
MAPK8	INSL3	8	0.399
MAPK8	KBF1	8	0.913
MAPK8	MMP3	8	0.769
MAPK8	PPARG	8	0.782
MAPK8	SP1	8	0.397
MAPK8	IL2	8	0.969
MAPK8	MYD88	8	0.944
MAPK8	COL1A1	8	0.479
MAPK8	FADD	8	0.85
MAPK8	JNK2	8	0.972
MAPK8	NFATC2	8	0.716
MAPK8	PSMA7	8	0.435
MAPK8	TGFB1	8	0.965
MAZ	CREB1	8	0.547
MDM2	GAPDH	6	0.558
MDM2	GAPDH	8	0.206
MDM2	KBF1	8	0.735
MDM2	CCND1	8	0.873
MDM2	CDK4	8	0.913
MDM2	IL2	8	0.843
MMP2	MIF	8	0.849
MMP3	COL1A1	8	0.982
MMP3	MIF	8	0.409
MMP3	IL1B	8	0.965
MMP3	TP53	8	0.843
MMP3	JAK3	8	0.838
MMP3	KBF1	8	0.411
MMP3	GAPDH	8	0.703
MMP3	CD44	8	0.515
MMP3	IL6	8	0.961
MMP3	TGFB1	8	0.96
MMP9	CD44	6	0.904
MMP9	COL1A1	6	0.883
MMP9	TGFB1	6	0.639
MMP9	KBF1	7	0.9
MMP9	MAZ	8	0.834
MMP9	CTGF	8	0.711
MMP9	CHUK	8	0.707
MMP9	MTA1	8	0.93
MMP9	PTGS2	8	0.771
MMP9	CCR5	8	0.544
MMP9	CCND1	8	0.783
MMP9	FOXM1	8	0.8
MMP9	PTK2	8	0.734
MMP9	STAT1	8	0.873
MMP9	FLT4	8	0.815
MMP9	JUN	8	0.949
MMP9	FASLG	8	0.886
MMP9	VEGFA	8	0.906
MMP9	IL6	8	0.957
MMP9	PPARG	8	0.612
MMP9	KBF1	8	0.652
MMP9	CD44	8	0.955
MMP9	COL1A1	8	0.833
MMP9	GAPDH	8	0.52
MMP9	PTEN	8	0.455
MMP9	MAPK1	8	0.916
MMP9	HIF1A	8	0.711
MMP9	AKT1	8	0.965
MMP9	IL10	8	0.872
MMP9	NFKBIA	8	0.959
MMP9	TNFRSF1A	8	0.974
MMP9	TGFB1	8	0.985
MMP9	MIF	8	0.861
MMP9	IL1B	8	0.989
MMP9	STAT3	8	0.437
MMP9	FOS	8	0.501
MMP9	JNK2	8	0.713
MPDU1	TM4SF4	8	0.622
MRPL41	EEF2	8	0.473
MSH6	ERCC2	8	0.483
MT2A	IL2	8	0.654
MTA1	TP53	6	0.786
MTA1	CREB1	8	0.425
MTA1	TP53	8	0.368
MTA1	GAPDH	8	0.652
MTA1	CCND1	8	0.4
MYC	CDKN2A	6	0.644
MYC	GTF2B	6	0.567
MYC	MAPK1	6	0.871
MYC	CSNK2A1	6	0.644
MYC	GSK3B	6	0.954
MYC	MAPK8	6	0.873
MYC	SKP2	6	0.872
MYC	HDAC1	6	0.075
MYC	XPB	6	0.075
MYC	DNMT3A	6	0.666
MYC	HDAC2	6	0.075
MYC	SP1	6	0.873
MYC	CCND1	7	0.9
MYC	CTNNB1	7	0.9
MYC	IL2	7	0.9
MYC	STAT3	7	0.9
MYC	MAPK1	7	0.8
MYC	JAK3	7	0.9
MYC	AKT1	7	0.9
MYC	HDAC1	7	0.9
MYC	TERT	7	0.9
MYC	HIF1A	8	0.907
MYC	KBF1	8	0.64
MYC	CCND1	8	0.949
MYC	IL1B	8	0.828
MYC	CTNNB1	8	0.179
MYC	CDK2	8	0.745
MYC	CDKN2A	8	0.741
MYC	IL2	8	0.9
MYC	GTF2B	8	0.162
MYC	STAT3	8	0.948
MYC	MTA1	8	0.421
MYC	MAPK1	8	0.649
MYC	CREB1	8	0.405
MYC	JAG1	8	0.481
MYC	MDM2	8	0.757
MYC	PTEN	8	0.523
MYC	CSNK2A1	8	0.863
MYC	GSK3B	8	0.649
MYC	MAPK8	8	0.509
MYC	FAS	8	0.612
MYC	ELK1	8	0.616
MYC	SKP2	8	0.908
MYC	CDK4	8	0.948
MYC	JAK3	8	0.379
MYC	TP53	8	0.949
MYC	AKT1	8	0.943
MYC	SRC	8	0.745
MYC	HDAC1	8	0.651
MYC	MAZ	8	0.822
MYC	NFKBIA	8	0.415
MYC	STAT1	8	0.652
MYC	XPB	8	0.425
MYC	E2F1	8	0.964
MYC	HNF4A	8	0.685
MYC	HDAC2	8	0.545
MYC	FOS	8	0.96
MYC	GAPDH	8	0.443
MYC	TERT	8	0.949
MYC	SP1	8	0.849
MYC	BAX	8	0.746
MYC	IL5	8	0.8
MYC	MYOD3	8	0.563
MYC	JUN	8	0.802
MYC	VEGFA	8	0.829
MYC	TGFB1	8	0.948
MYD88	FADD	6	0.938
MYD88	IL1B	7	0.9
MYD88	MAP3K1	7	0.9
MYD88	FADD	7	0.8
MYD88	CCR5	8	0.571
MYD88	IL1B	8	0.992
MYD88	MAPK1	8	0.407
MYD88	STAT3	8	0.542
MYD88	IL6	8	0.957
MYD88	AKT1	8	0.954
MYD88	NFKBIA	8	0.923
MYD88	FADD	8	0.917
MYD88	TNFRSF1A	8	0.946
MYD88	PPARG	8	0.829
MYD88	KBF1	8	0.862
MYD88	CD44	8	0.793
MYD88	IL5	8	0.746
MYD88	IL2	8	0.569
MYD88	CASP3	8	0.433
MYD88	JUN	8	0.757
MYD88	IL18	8	0.926
MYOD3	CREB1	6	0.083
MYOD3	CCND1	8	0.783
MYOD3	TGFB1	8	0.886
MYOD3	CREB1	8	0.937
NFATC2	JUN	6	0.963
NFATC2	FOS	6	0.987
NFATC2	WNT5A	7	0.9
NFATC2	CASP3	7	0.9
NFATC2	JNK2	7	0.8
NFATC2	IL2	7	0.9
NFATC2	JUN	7	0.9
NFATC2	PTGS2	7	0.8
NFATC2	GSK3B	7	0.9
NFATC2	FASLG	7	0.9
NFATC2	FOS	7	0.9
NFATC2	IL5	8	0.692
NFATC2	WNT5A	8	0.387
NFATC2	CASP3	8	0.144
NFATC2	JNK2	8	0.234
NFATC2	IL2	8	0.969
NFATC2	STAT3	8	0.496
NFATC2	STAT1	8	0.472
NFATC2	IL10	8	0.541
NFATC2	JUN	8	0.966
NFATC2	PTGS2	8	0.379
NFATC2	GSK3B	8	0.617
NFATC2	CDK4	8	0.646
NFATC2	FASLG	8	0.959
NFATC2	FOS	8	0.981
NFKBIA	MAPK1	7	0.9
NFKBIA	TNFRSF1A	7	0.9
NFKBIA	HMOX1	8	0.666
NFKBIA	MAPK1	8	0.481
NFKBIA	TNFRSF1A	8	0.949
PPARG	MAPK1	6	0.644
PPARG	IL2	7	0.9
PPARG	STAT3	8	0.451
PPARG	AKT1	8	0.922
PPARG	MYOD3	8	0.784
PPARG	IL2	8	0.213
PPARG	PRKAR2A	8	0.498
PPARG	CDK4	8	0.541
PPARG	IL1B	8	0.619
PPARG	IL6	8	0.914
PPARG	TP53	8	0.543
PPARG	CREB1	8	0.972
PPARG	COL1A1	8	0.569
PPARG	MAPK1	8	0.334
PPARG	NFKBIA	8	0.812
PPARG	TGFB1	8	0.883
PPARG	CCND1	8	0.969
PPARG	HMOX1	8	0.92
PPARG	KBF1	8	0.736
PPARG	CDK2	8	0.407
PPP2CA	MAPK1	6	0.639
PPP2CA	MAPK1	7	0.8
PPP2CA	MAPK1	8	0.209
PRKAR2A	MAPK1	7	0.9
PRKAR2A	CCND1	8	0.497
PRKAR2A	CREB1	8	0.806
PRKAR2A	IL6	8	0.497
PRKAR2A	MAPK1	8	0.451
PSMA7	PSMC1	6	0.654
PSMA7	HIF1A	6	0.644
PSMA7	PSMC1	7	0.9
PSMA7	CCND1	7	0.9
PSMA7	GSK3B	7	0.9
PSMA7	CDK2	7	0.9
PSMA7	CTNNB1	7	0.9
PSMA7	PSMC1	8	0.589
PSMA7	CCND1	8	0.092
PSMA7	CDK2	8	0.092
PSMA7	HIF1A	8	0.348
PSMA7	GTF2B	8	0.011
PSMC1	CCND1	7	0.9
PSMC1	CCND1	8	0.092
PTEN	AKT1	6	0.954
PTEN	CSNK2A1	6	0.638
PTEN	TP53	6	0.644
PTEN	HSPA5	6	0.639
PTEN	PTK2	6	0.644
PTEN	AKT1	7	0.8
PTEN	PTK2	7	0.9
PTEN	MDM2	8	0.96
PTEN	JUN	8	0.542
PTEN	BAX	8	0.736
PTEN	AKT1	8	0.96
PTEN	CDKN2A	8	0.819
PTEN	FASLG	8	0.535
PTEN	CSNK2A1	8	0.917
PTEN	CASP3	8	0.801
PTEN	GSK3B	8	0.756
PTEN	CHEK1	8	0.523
PTEN	MMP2	8	0.461
PTEN	CDK2	8	0.726
PTEN	MAP2K4	8	0.855
PTEN	TP53	8	0.991
PTEN	CCND1	8	0.963
PTEN	MAPK1	8	0.534
PTEN	MSH6	8	0.876
PTEN	NFKBIA	8	0.465
PTEN	KBF1	8	0.709
PTEN	CTNNB1	8	0.917
PTEN	CDK4	8	0.798
PTEN	HIF1A	8	0.987
PTEN	STAT3	8	0.671
PTEN	SKP2	8	0.945
PTEN	TGFB1	8	0.881
PTEN	PTK2	8	0.959
PTEN	CHUK	8	0.476
PTEN	PPARG	8	0.949
PTEN	PTGS2	8	0.465
PTGS2	TP53	6	0.828
PTGS2	JUN	7	0.9
PTGS2	MAPK1	7	0.9
PTGS2	FOS	7	0.9
PTGS2	AKT1	8	0.959
PTGS2	CD44	8	0.843
PTGS2	KBF1	8	0.883
PTGS2	IL18	8	0.433
PTGS2	CREB1	8	0.959
PTGS2	STAT1	8	0.701
PTGS2	IL1B	8	0.962
PTGS2	CCND1	8	0.745
PTGS2	IL6	8	0.962
PTGS2	HIF1A	8	0.951
PTGS2	BAX	8	0.948
PTGS2	NFKBIA	8	0.962
PTGS2	HMOX1	8	0.805
PTGS2	JUN	8	0.949
PTGS2	MIF	8	0.402
PTGS2	CTNNB1	8	0.973
PTGS2	PRKAR2A	8	0.54
PTGS2	TP53	8	0.958
PTGS2	MMP2	8	0.806
PTGS2	JNK2	8	0.937
PTGS2	CASP3	8	0.739
PTGS2	IL10	8	0.959
PTGS2	GSK3B	8	0.892
PTGS2	MAPK1	8	0.648
PTGS2	TGFB1	8	0.941
PTGS2	FOS	8	0.956
PTGS2	JAG1	8	0.467
PTGS2	STAT3	8	0.953
PTGS2	TNFRSF1A	8	0.744
PTGS2	FOXM1	8	0.8
PTGS2	MYD88	8	0.634
PTGS2	PPARG	8	0.954
PTGS2	HNF4A	8	0.821
PTGS2	MMP3	8	0.769
PTGS2	E2F1	8	0.8
PTK2	TNFRSF1A	6	0.644
PTK2	TP53	6	0.644
PTK2	ACTN1	6	0.644
PTK2	GSK3B	6	0.828
PTK2	CCR5	6	0.644
PTK2	FLT4	6	0.644
PTK2	STAT3	7	0.9
PTK2	CASP3	7	0.9
PTK2	MAPK1	7	0.8
PTK2	PRKAR2A	7	0.9
PTK2	STAT3	8	0.671
PTK2	FOS	8	0.4
PTK2	TNFRSF1A	8	0.146
PTK2	CASP3	8	0.66
PTK2	JUN	8	0.736
PTK2	COL1A1	8	0.788
PTK2	TP53	8	0.88
PTK2	MAPK1	8	0.818
PTK2	KBF1	8	0.491
PTK2	TGFB1	8	0.467
PTK2	GSK3B	8	0.356
PTK2	SRF	8	0.851
PTK2	MMP2	8	0.799
PTK2	CCR5	8	0.154
PTK2	CCND1	8	0.937
PTK2	PRKAR2A	8	0.057
PTK2	FLT4	8	0.409
PTK2	CD44	8	0.544
RAD52	VBP1	6	0.415
RAD52	MSH6	6	0.288
RAD52	ERCC2	6	0.815
RAD52	CHEK1	6	0.049
RAD52	MSH6	8	0.675
RAD52	TERT	8	0.425
RAD52	ERCC2	8	0.449
RAD52	CHEK1	8	0.692
RXRA	SP1	6	0.873
RXRA	HBXIP	6	0.638
RXRA	KBF1	6	0.644
RXRA	SRF	6	0.638
RXRA	MAPK1	6	0.639
RXRA	MYOD3	6	0.644
RXRA	PPARG	6	0.999
RXRA	CTNNB1	6	0.644
RXRA	AKT1	7	0.9
RXRA	MAPK1	7	0.9
RXRA	PPARG	7	0.9
RXRA	CCND1	8	0.445
RXRA	SP1	8	0.249
RXRA	HBXIP	8	0.141
RXRA	FOXM1	8	0.619
RXRA	AKT1	8	0.058
RXRA	KBF1	8	0.765
RXRA	DBI	8	0.607
RXRA	SRF	8	0.164
RXRA	CREB1	8	0.526
RXRA	FOS	8	0.407
RXRA	MAPK1	8	0.147
RXRA	MYOD3	8	0.391
RXRA	JUN	8	0.504
RXRA	SREBF1	8	0.407
RXRA	PPARG	8	0.989
RXRA	CTNNB1	8	0.551
SDC4	MMP9	7	0.9
SDC4	ACTN1	7	0.9
SDC4	COL1A1	7	0.8
SDC4	PTK2	7	0.9
SDC4	ATF2	8	0.527
SDC4	MMP9	8	0.246
SDC4	MYOD3	8	0.809
SDC4	COL1A1	8	0.191
SDC4	SERPINC1	8	0.429
SDC4	TGFB1	8	0.459
SDC4	PTK2	8	0.551
SDC4	CCR5	8	0.612
SDC4	CYP7B1	8	0.465
SDC4	MMP2	8	0.847
SDC4	VEGFA	8	0.471
SDC4	CD44	8	0.874
SERPINC1	FGB	8	0.703
SERPINC1	CD44	8	0.829
SKP2	CDK2	6	0.95
SKP2	CDK2	7	0.8
SKP2	CCND1	8	0.95
SKP2	CDK4	8	0.652
SKP2	AKT1	8	0.708
SKP2	CDK2	8	0.834
SKP2	TP53	8	0.734
SLC25A23	MT2A	8	0.471
SOAT1	MAPK1	8	0.431
SOAT1	IL6	8	0.807
SOAT1	FOS	8	0.419
SOAT1	STAT5B	8	0.814
SOAT1	STAT1	8	0.941
SOAT1	STAT3	8	0.919
SOAT1	INSL3	8	0.86
SP1	MYOD3	6	0.644
SP1	TP53	6	0.997
SP1	MAPK1	6	0.644
SP1	JUN	6	0.644
SP1	CASP3	6	0.644
SP1	CCND1	6	0.638
SP1	TERT	7	0.9
SP1	MAP3K1	7	0.9
SP1	TP53	7	0.9
SP1	MAPK1	7	0.9
SP1	FOS	7	0.9
SP1	JUN	7	0.9
SP1	TERT	8	0.338
SP1	COL1A1	8	0.953
SP1	MYOD3	8	0.064
SP1	TP53	8	0.173
SP1	MAPK1	8	0.151
SP1	MMP2	8	0.519
SP1	FOS	8	0.167
SP1	JUN	8	0.627
SP1	CCND1	8	0.265
SRC	MSH6	6	0.641
SRC	CCND1	6	0.641
SRC	AKT1	6	0.641
SRC	STAT3	6	0.999
SRC	SRF	6	0.644
SRC	STAT5B	6	0.644
SRC	TERT	6	0.644
SRC	FAS	6	0.639
SRC	CHUK	6	0.872
SRC	RXRA	6	0.639
SRC	PTK2	6	0.999
SRC	ACTN1	6	0.638
SRC	FASLG	6	0.552
SRC	STAT1	6	0.938
SRC	NFKBIA	6	0.954
SRC	CTNNB1	6	0.644
SRC	AKT1	7	0.9
SRC	KBF1	7	0.9
SRC	STAT3	7	0.9
SRC	CDKN1A	7	0.9
SRC	VEGFA	7	0.9
SRC	COL1A1	7	0.9
SRC	MAPK1	7	0.9
SRC	PTK2	7	0.9
SRC	NFKBIA	7	0.9
SRC	CTNNB1	7	0.8
SRC	PTEN	8	0.809
SRC	MTA1	8	0.564
SRC	SOAT1	8	0.717
SRC	MSH6	8	0.212
SRC	CCND1	8	0.794
SRC	AKT1	8	0.959
SRC	PTPN3	8	0.523
SRC	KBF1	8	0.421
SRC	STAT3	8	0.978
SRC	JNK2	8	0.747
SRC	SRF	8	0.183
SRC	CDKN1A	8	0.004
SRC	HIF1A	8	0.865
SRC	CDK4	8	0.59
SRC	STAT5B	8	0.797
SRC	TERT	8	0.028
SRC	FAS	8	0.388
SRC	JUN	8	0.8
SRC	MMP9	8	0.871
SRC	MMP2	8	0.869
SRC	FOXM1	8	0.845
SRC	CHUK	8	0.52
SRC	VEGFA	8	0.974
SRC	MYD88	8	0.673
SRC	COL1A1	8	0.11
SRC	MAPK1	8	0.959
SRC	PTGS2	8	0.858
SRC	TNFRSF1A	8	0.821
SRC	RXRA	8	0.212
SRC	PTK2	8	0.991
SRC	ACTN1	8	0.064
SRC	FOS	8	0.855
SRC	FASLG	8	0.396
SRC	CSNK2A1	8	0.555
SRC	STAT1	8	0.959
SRC	NFKBIA	8	0.525
SRC	ELK1	8	0.652
SRC	PPP2CA	8	0.437
SRC	CTNNB1	8	0.986
SRC	CREB1	8	0.766
SRC	GSK3B	8	0.587
SREBF1	MAPK1	6	0.644
SREBF1	SP1	6	0.638
SREBF1	CASP3	7	0.9
SREBF1	PPARG	8	0.949
SREBF1	STAT3	8	0.622
SREBF1	HMOX1	8	0.829
SREBF1	MAPK1	8	0.384
SREBF1	CREB1	8	0.474
SREBF1	GSK3B	8	0.404
SREBF1	SP1	8	0.012
SREBF1	HSPA5	8	0.521
SREBF1	CASP3	8	0.181
SREBF1	MAP3K1	8	0.429
SREBF1	AKT1	8	0.781
SRF	CREB1	6	0.873
SRF	ELK1	6	0.639
SRF	MYOD3	6	0.638
SRF	MAPK1	8	0.748
SRF	CCND1	8	0.417
SRF	CREB1	8	0.802
SRF	CSNK2A1	8	0.896
SRF	ELK1	8	0.949
SRF	KBF1	8	0.586
SRF	MYOD3	8	0.986
STAT1	CCR5	6	0.641
STAT1	STAT5B	6	0.639
STAT1	STAT3	6	0.983
STAT1	TNFRSF1A	6	0.825
STAT1	FOS	6	0.644
STAT1	FADD	6	0.641
STAT1	AKT1	6	0.644
STAT1	PTK2	6	0.828
STAT1	JUN	6	0.644
STAT1	JAK3	7	0.9
STAT1	IL6	7	0.9
STAT1	IL2	7	0.9
STAT1	STAT5B	7	0.9
STAT1	STAT3	7	0.9
STAT1	MAPK1	7	0.9
STAT1	JAK3	8	0.956
STAT1	TGFB1	8	0.425
STAT1	IL6	8	0.96
STAT1	CCR5	8	0.518
STAT1	JNK2	8	0.463
STAT1	CASP3	8	0.58
STAT1	TP53	8	0.924
STAT1	IL2	8	0.98
STAT1	CCND1	8	0.711
STAT1	CREB1	8	0.951
STAT1	KBF1	8	0.867
STAT1	CDKN1A	8	0.514
STAT1	STAT5B	8	0.943
STAT1	STAT3	8	0.96
STAT1	IL18	8	0.804
STAT1	BAX	8	0.521
STAT1	TNFRSF1A	8	0.928
STAT1	FOS	8	0.962
STAT1	IL1B	8	0.767
STAT1	CDK2	8	0.406
STAT1	IL5	8	0.572
STAT1	MYD88	8	0.827
STAT1	FADD	8	0.468
STAT1	AKT1	8	0.849
STAT1	PPARG	8	0.887
STAT1	PTK2	8	0.363
STAT1	NFKBIA	8	0.797
STAT1	MAPK1	8	0.836
STAT1	JUN	8	0.799
STAT3	MYOD3	6	0.644
STAT3	KBF1	6	0.644
STAT3	MAPK1	6	0.999
STAT3	CCND1	6	0.644
STAT3	INSL3	6	0.878
STAT3	IL6	7	0.9
STAT3	CCND1	7	0.9
STAT3	IL2	7	0.9
STAT3	INSL3	7	0.9
STAT3	CREB1	8	0.792
STAT3	MYOD3	8	0.328
STAT3	KBF1	8	0.689
STAT3	NFKBIA	8	0.673
STAT3	MAPK1	8	0.99
STAT3	JAG1	8	0.421
STAT3	TNFRSF1A	8	0.732
STAT3	TGFB1	8	0.576
STAT3	IL6	8	0.992
STAT3	MMP2	8	0.851
STAT3	CCND1	8	0.96
STAT3	CDK4	8	0.57
STAT3	IL2	8	0.989
STAT3	IL1B	8	0.794
STAT3	INSL3	8	0.948
STAT5B	PPP2CA	6	0.639
STAT5B	MAPK1	6	0.641
STAT5B	STAT3	6	0.644
STAT5B	INSL3	6	0.642
STAT5B	MAPK1	7	0.9
STAT5B	STAT3	7	0.9
STAT5B	CCND1	7	0.9
STAT5B	INSL3	7	0.9
STAT5B	IL2	7	0.9
STAT5B	AKT1	8	0.459
STAT5B	MAPK1	8	0.769
STAT5B	PPARG	8	0.896
STAT5B	STAT3	8	0.953
STAT5B	CCND1	8	0.535
STAT5B	IL6	8	0.459
STAT5B	INSL3	8	0.9
STAT5B	IL2	8	0.919
TERT	AKT1	6	0.872
TERT	IL2	7	0.9
TERT	CCND1	7	0.9
TERT	KBF1	7	0.9
TERT	MAPK1	7	0.9
TERT	TP53	7	0.9
TERT	AKT1	7	0.9
TERT	FOS	7	0.9
TERT	IL2	8	0.007
TERT	STAT3	8	0.848
TERT	CCND1	8	0.493
TERT	KBF1	8	0.596
TERT	MAPK1	8	0.217
TERT	TP53	8	0.974
TERT	BAX	8	0.688
TERT	AKT1	8	0.909
TERT	CDK4	8	0.525
TERT	HBXIP	8	0.477
TERT	FOS	8	0.213
TGFB1	MMP2	6	0.876
TGFB1	HMOX1	8	0.897
TGFB1	MIF	8	0.577
TGFB1	MAPK1	8	0.457
TGFB1	MMP2	8	0.967
TGFB1	NFKBIA	8	0.435
TGFB1	TNFRSF1A	8	0.748
TNF	TNFRSF1A	6	0.13
TNF	IL6	8	0.662
TNF	IL1B	8	0.664
TNF	PPARG	8	0.49
TNF	IL2	8	0.502
TNF	JUN	8	0.411
TNF	TGFB1	8	0.519
TNF	MYD88	8	0.463
TNF	KBF1	8	0.41
TNF	FAS	8	0.542
TNF	PTGS2	8	0.491
TNF	MMP9	8	0.519
TNF	CD44	8	0.423
TNF	MIF	8	0.514
TNF	MMP3	8	0.491
TNF	HMOX1	8	0.517
TNF	IL10	8	0.585
TNF	TNFRSF1A	8	0.654
TNF	FADD	8	0.547
TNF	VEGFA	8	0.507
TNF	MAPK8	8	0.443
TNFRSF10B	FAS	6	0.561
TNFRSF10B	FASLG	6	0.561
TNFRSF10B	MAPK8	6	0.561
TNFRSF10B	FADD	6	0.989
TNFRSF10B	TNFRSF1A	6	0.561
TNFRSF10B	CASP3	7	0.9
TNFRSF10B	FADD	7	0.9
TNFRSF10B	CHUK	8	0.522
TNFRSF10B	INFA1	8	0.533
TNFRSF10B	NFKBIA	8	0.671
TNFRSF10B	FAS	8	0.802
TNFRSF10B	CASP3	8	0.791
TNFRSF10B	JUN	8	0.433
TNFRSF10B	FASLG	8	0.798
TNFRSF10B	AKT1	8	0.707
TNFRSF10B	BAX	8	0.8
TNFRSF10B	ATF6	8	0.535
TNFRSF10B	MAPK8	8	0.743
TNFRSF10B	FADD	8	0.964
TNFRSF10B	PTGS2	8	0.923
TNFRSF10B	TNFRSF1A	8	0.84
TNFRSF10B	CCND1	8	0.486
TNFRSF10B	TP53	8	0.859
TNFRSF10B	JNK2	8	0.61
TNFRSF10B	KBF1	8	0.653
TNFSF10	TNFRSF10B	6	0.999
TNFSF10	FADD	6	0.871
TNFSF10	CASP3	7	0.9
TNFSF10	TNFRSF10B	7	0.9
TNFSF10	FADD	7	0.9
TNFSF10	CASP3	8	0.845
TNFSF10	TNFRSF1A	8	0.929
TNFSF10	CHUK	8	0.77
TNFSF10	JNK2	8	0.634
TNFSF10	BAX	8	0.83
TNFSF10	STAT3	8	0.622
TNFSF10	STAT1	8	0.795
TNFSF10	IL2	8	0.413
TNFSF10	PTEN	8	0.855
TNFSF10	TGFB1	8	0.486
TNFSF10	AKT1	8	0.848
TNFSF10	FOS	8	0.808
TNFSF10	INFA1	8	0.96
TNFSF10	FAS	8	0.966
TNFSF10	JUN	8	0.783
TNFSF10	MDM2	8	0.5
TNFSF10	CCND1	8	0.543
TNFSF10	CCR5	8	0.468
TNFSF10	TERT	8	0.732
TNFSF10	TNFRSF10B	8	0.988
TNFSF10	ANGPT2	8	0.47
TNFSF10	IL1B	8	0.455
TNFSF10	MAPK8	8	0.8
TNFSF10	NFKBIA	8	0.782
TNFSF10	MAP2K4	8	0.439
TNFSF10	TP53	8	0.977
TNFSF10	FADD	8	0.941
TP53	CDK2	6	0.981
TP53	NFKBIA	6	0.826
TP53	MAPK1	6	0.954
TP53	MDM2	6	0.999
TP53	ERCC2	6	0.565
TP53	CREB1	6	0.641
TP53	PPP2CA	6	0.827
TP53	MDM2	7	0.9
TP53	CDK2	8	0.988
TP53	NFKBIA	8	0.961
TP53	IL6	8	0.874
TP53	MAPK1	8	0.878
TP53	MDM2	8	0.992
TP53	MIF	8	0.895
TP53	CDK4	8	0.989
TP53	CSNK2A1	8	0.943
TP53	MSH6	8	0.844
TP53	ERCC2	8	0.863
TP53	MAP3K1	8	0.415
TP53	STAT3	8	0.891
TP53	DDB2	8	0.96
TP53	CREB1	8	0.771
TP53	DNMT3A	8	0.873
TP53	TGFB1	8	0.935
TP53	GAPDH	8	0.829
TP53	JAG1	8	0.631
TP53	MMP2	8	0.843
TP53	KBF1	8	0.853
TP53	MAP2K4	8	0.619
TP53	PPP2CA	8	0.34
TP53	CCND1	8	0.99
TP53	TNFRSF1A	8	0.885
TP53	IL1B	8	0.407
UGT1A8	FOS	7	0.9
UGT1A8	HMOX1	7	0.9
UGT1A8	JUN	7	0.9
UGT1A8	HMOX1	8	0.497
VEGFA	CTGF	6	0.644
VEGFA	CTNNB1	7	0.9
VEGFA	PTK2	7	0.9
VEGFA	HIF1A	7	0.9
VEGFA	JUN	7	0.9
VEGFA	KBF1	8	0.833
VEGFA	FOS	8	0.904
VEGFA	JNK2	8	0.631
VEGFA	BAX	8	0.685
VEGFA	IL18	8	0.91
VEGFA	SP1	8	0.514
VEGFA	TNFRSF1A	8	0.867
VEGFA	PTEN	8	0.988
VEGFA	MDM2	8	0.921
VEGFA	CTNNB1	8	0.942
VEGFA	CD44	8	0.892
VEGFA	AKT1	8	0.991
VEGFA	MIF	8	0.527
VEGFA	HNF4A	8	0.843
VEGFA	FLT4	8	0.99
VEGFA	PPARG	8	0.914
VEGFA	MAP2K4	8	0.559
VEGFA	IL5	8	0.866
VEGFA	TP53	8	0.983
VEGFA	MMP3	8	0.789
VEGFA	NFATC2	8	0.565
VEGFA	FGB	8	0.66
VEGFA	MAPK1	8	0.908
VEGFA	STAT3	8	0.96
VEGFA	DNMT1	8	0.8
VEGFA	GAPDH	8	0.694
VEGFA	IL6	8	0.97
VEGFA	TGFB1	8	0.974
VEGFA	PTK2	8	0.956
VEGFA	TERT	8	0.441
VEGFA	SRF	8	0.811
VEGFA	CREB1	8	0.843
VEGFA	JAG1	8	0.475
VEGFA	COL1A1	8	0.92
VEGFA	CTGF	8	0.949
VEGFA	HIF1A	8	0.992
VEGFA	IL1B	8	0.932
VEGFA	MAZ	8	0.828
VEGFA	JUN	8	0.959
VEGFA	MMP2	8	0.962
VEGFA	FOXM1	8	0.804
VEGFA	FASLG	8	0.825
VEGFA	CASP3	8	0.862
VEGFA	PTGS2	8	0.954
VEGFA	CCND1	8	0.929
VEGFA	HMOX1	8	0.946
VEGFA	NFKBIA	8	0.959
WNT5A	CCND1	8	0.943
WNT5A	JAG1	8	0.884
XBP1	FOS	6	0.83
XBP1	CASP3	8	0.421
XBP1	GSK3B	8	0.578
XBP1	HMOX1	8	0.407
XBP1	HSPA5	8	0.884
XBP1	HSP90B1	8	0.743
XPB	TP53	6	0.938
XPB	RAD52	6	0.644
XPB	ERCC2	6	0.982
XPB	DDB2	7	0.9
XPB	GTF2B	7	0.9
XPB	ERCC2	7	0.9
XPB	CDK2	8	0.419
XPB	TP53	8	0.858
XPB	DDB2	8	0.591
XPB	GTF2B	8	0.945
XPB	MSH6	8	0.487
XPB	RAD52	8	0.375
XPB	ERCC2	8	0.997

## Sheet: Table 5
Table 5.Hepatocellular carcinoma-associated protein(HHCC) catalogued from related literature.
entez_ID	PubMed_Count	Gene_Mention	p-value	Official_Gene_Symbol	Gene_Description
7157	439	TP53///p53///p53 antigen///p53 tumor suppressor	0	TP53	tumor protein p53
174	368	alpha-fetoprotein	0	AFP	alpha-fetoprotein
3339	226	PLC///SJA	0	HSPG2	heparan sulfate proteoglycan 2
4306	223	MLR///MR	0	NR3C2	nuclear receptor subfamily 3, group C, member 2
7422	207	VEGF///VEGF-A///VEGFA///VPF///vascular endothelial growth factor A///vascular permeability factor	0	VEGFA	vascular endothelial growth factor A
3439	153	IFN	0	IFNA1	interferon, alpha 1
5111	140	PCNA///cyclin///proliferating cell nuclear antigen	0	PCNA	proliferating cell nuclear antigen
5241	124	PR///progesterone receptor	0	PGR	progesterone receptor
3558	108	IL-2///IL2///interleukin 2///interleukin-2///lymphokine	0	IL2	interleukin 2
4049	96	LT///LTA///lymphotoxin alpha	1.4012e-08	LTA	lymphotoxin alpha (TNF superfamily, member 1)
7124	91	TNF///TNF-alpha///TNFA///tumor necrosis factor alpha	0	TNF	tumor necrosis factor (TNF superfamily, member 2)
4288	79	Ki-67	4.7967e-09	MKI67	antigen identified by monoclonal antibody Ki-67
596	79	BCL2///Bcl-2	0	BCL2	B-cell CLL/lymphoma 2
595	77	CCND1///cyclin D1	1.0203e-08	CCND1	cyclin D1
213	76	ALB///albumin///serum albumin	0	ALB	albumin
1029	75	ARF///CDKN2///CDKN2A///INK4///p14ARF///p16///p16INK4	0	CDKN2A	cyclin-dependent kinase inhibitor 2A (melanoma, p16, inhibits CDK4)
9338	75	p21	0	TCEAL1	transcription elongation factor A (SII)-like 1
947	72	CD34///CD34 antigen	0	CD34	CD34 molecule
1956	66	EGFR///epidermal growth factor receptor	0	EGFR	epidermal growth factor receptor (erythroblastic leukemia viral (v-erb-b) oncogene homolog, avian)
4318	66	MMP-9///MMP9///gelatinase B///matrix metalloproteinase 9	3.4442e-09	MMP9	matrix metallopeptidase 9 (gelatinase B, 92kDa gelatinase, 92kDa type IV collagenase)
1636	64	DCP	0	ACE	angiotensin I converting enzyme (peptidyl-dipeptidase A) 1
5743	63	COX-2///COX2	0	PTGS2	prostaglandin-endoperoxide synthase 2 (prostaglandin G/H synthase and cyclooxygenase)
5250	57	PHC	0	SLC25A3	solute carrier family 25 (mitochondrial carrier; phosphate carrier), member 3
78996	56	MRI	0	C7orf49	chromosome 7 open reading frame 49
3082	54	hepatocyte growth factor	0	HGF	hepatocyte growth factor (hepapoietin A; scatter factor)
8743	51	TRAIL	0	TNFSF10	tumor necrosis factor (ligand) superfamily, member 10
3569	47	IL-6///IL6///interleukin 6	0	IL6	interleukin 6 (interferon, beta 2)
3481	38	IGF2///insulin-like growth factor 2///insulin-like growth factor II	0	IGF2	insulin-like growth factor 2 (somatomedin A)
3880	38	CK19///K19///cytokeratin 19///keratin 19	0	KRT19	keratin 19
5925	34	RB///RB1///pRb	0	RB1	retinoblastoma 1
2719	33	GPC3///OCI-5///SGB///SGBS	0	GPC3	glypican 3
7431	33	vimentin	0	VIM	vimentin
920	33	CD4	0	CD4	CD4 molecule
1026	31	P21///WAF1///p21CIP1	0	CDKN1A	cyclin-dependent kinase inhibitor 1A (p21, Cip1)
6696	30	OPN///osteopontin	0	SPP1	secreted phosphoprotein 1
2524	29	SE	2.1775e-08	FUT2	fucosyltransferase 2 (secretor status included)
3586	28	IL-10///IL10///interleukin 10	0	IL10	interleukin 10
890	27	CCNA2///cyclin A///cyclin A2	0	CCNA2	cyclin A2
11162	26	FGF-2///bFGF	0	NUDT6	nudix (nucleoside diphosphate linked moiety X)-type motif 6
133	26	ADM///adrenomedullin	0	ADM	adrenomedullin
26503	26	AST	0	SLC17A5	solute carrier family 17 (anion/sugar transporter), member 5
4609	25	c-Myc	0	MYC	v-myc myelocytomatosis viral oncogene homolog (avian)
941	25	CD80	1.6125e-08	CD80	CD80 molecule
942	25	CD86///CD86 molecule	0	CD86	CD86 molecule
2056	24	erythropoietin	0	EPO	erythropoietin
2944	23	GSTM1///glutathione S-transferase mu 1	0	GSTM1	glutathione S-transferase mu 1
3133	23	MHC	0	HLA-E	major histocompatibility complex, class I, E
3855	23	CK7///cytokeratin 7///keratin 7	0	KRT7	keratin 7
5747	23	FAK	0	PTK2	PTK2 protein tyrosine kinase 2
5595	22	ERK1///extracellular signal-regulated kinase 1	0	MAPK3	mitogen-activated protein kinase 3
5728	22	MMAC1///PTEN///phosphatase and tensin homolog	0	PTEN	phosphatase and tensin homolog
3565	21	IL-4///IL4	0	IL4	interleukin 4
4233	21	HGF receptor///c-Met	0	MET	met proto-oncogene (hepatocyte growth factor receptor)
960	21	CD44///cell adhesion molecule	0	CD44	CD44 molecule (Indian blood group)
1019	20	CDK4///cyclin-dependent kinase 4	1.0474e-08	CDK4	cyclin-dependent kinase 4
2950	20	GSTP1///glutathione transferase	0	GSTP1	glutathione S-transferase pi 1
925	20	CD8	0	CD8A	CD8a molecule
11186	19	RASSF1///RASSF1A	4.8843e-09	RASSF1	Ras association (RalGDS/AF-6) domain family member 1
1991	19	HLE///HNE	0	ELA2	elastase 2, neutrophil
2335	19	ED-B///FN///FN1	0	FN1	fibronectin 1
5788	19	CD45///glycoprotein	0	PTPRC	protein tyrosine phosphatase, receptor type, C
3630	18	insulin	0	INS	insulin
367	18	HUMARA///androgen receptor	0	AR	androgen receptor
4311	18	CALLA///CD10	0	MME	membrane metallo-endopeptidase
5265	18	A1AT///AAT///SERPINA1	0	SERPINA1	serpin peptidase inhibitor, clade A (alpha-1 antiproteinase, antitrypsin), member 1
7039	18	TGFA///transforming growth factor-alpha	0	TGFA	transforming growth factor, alpha
968	18	CD68	0	CD68	CD68 molecule
5468	17	PPAR gamma///PPARgamma///peroxisome proliferator activated receptor gamma///peroxisome proliferator-activated receptor gamma	1.9374e-08	PPARG	peroxisome proliferator-activated receptor gamma
5599	17	JNK///JNK1	0	MAPK8	mitogen-activated protein kinase 8
6774	17	STAT3///signal transducer and activator of transcription 3	0	STAT3	signal transducer and activator of transcription 3 (acute-phase response factor)
7018	17	transferrin	0	TF	transferrin
10573	16	p15	0	MRPL28	mitochondrial ribosomal protein L28
1356	16	CP///ferroxidase	1.5698e-08	CP	ceruloplasmin (ferroxidase)
355	16	APO-1///CD95///Fas antigen	0	FAS	Fas (TNF receptor superfamily, member 6)
3856	16	CK8///KRT8///cytokeratin 8///keratin 8	1.6125e-08	KRT8	keratin 8
717	16	CO2	0	C2	complement component 2
29984	15	Rho	0	RHOD	ras homolog gene family, member D
5704	15	S6	0	PSMC4	proteasome (prosome, macropain) 26S subunit, ATPase, 4
682	15	CD147///EMMPRIN///M6	0	BSG	basigin (Ok blood group)
7040	15	TGF-beta 1 protein///TGFB///TGFbeta///transforming growth factor-beta 1	1.3031e-07	TGFB1	transforming growth factor, beta 1
1571	14	CYP2E1	0	CYP2E1	cytochrome P450, family 2, subfamily E, polypeptide 1
2272	14	FHIT///FRA3B///fragile histidine triad gene///tumor suppressor protein	0	FHIT	fragile histidine triad gene
5054	14	PAI-1///plasminogen activator inhibitor-1	0	SERPINE1	serpin peptidase inhibitor, clade E (nexin, plasminogen activator inhibitor type 1), member 1
847	14	catalase	4.7967e-09	CAT	catalase
8795	14	DR5///TRAIL-R2///death receptor 5	0	TNFRSF10B	tumor necrosis factor receptor superfamily, member 10b
891	14	cyclin B1	5.3401e-10	CCNB1	cyclin B1
958	14	CD40	0	CD40	CD40 molecule, TNF receptor superfamily member 5
1017	13	CDK2///cyclin-dependent kinase 2	0	CDK2	cyclin-dependent kinase 2
10178	13	TNM	0	ODZ1	odz, odd Oz/ten-m homolog 1(Drosophila)
2952	13	GSTT1	6.9617e-08	GSTT1	glutathione S-transferase theta 1
3791	13	KDR///VEGFR///VEGFR2///vascular endothelial growth factor receptor 2	0	KDR	kinase insert domain receptor (a type III receptor tyrosine kinase)
54205	13	cytochrome c	0	CYCS	cytochrome c, somatic
6647	13	SOD///SOD1///homodimer	0	SOD1	superoxide dismutase 1, soluble
7032	13	SP	0	TFF2	trefoil factor 2
83478	13	p73	0	ARHGAP24	Rho GTPase activating protein 24
1950	12	EGF	0	EGF	epidermal growth factor (beta-urogastrone)
207	12	AKT///AKT1	4.9697e-08	AKT1	v-akt murine thymoma viral oncogene homolog 1
3105	12	HLA-A	1.1721e-07	HLA-A	major histocompatibility complex, class I, A
4292	12	MLH1///hMLH1	0	MLH1	mutL homolog 1, colon cancer, nonpolyposis type 2 (E. coli)
283120	11	H19	0	H19	H19, imprinted maternally expressed transcript (non-protein coding)
8651	11	JAB///SOCS-1///SOCS1///SSI-1	0	SOCS1	suppressor of cytokine signaling 1
9994	11	FLASH	0	CASP8AP2	caspase 8 associated protein 2
1316	10	KLF6///Kruppel-like factor 6	0	KLF6	Kruppel-like factor 6
1485	10	NY-ESO-1	0	CTAG1B	cancer/testis antigen 1B
1806	10	DPD///dihydropyrimidine dehydrogenase	0	DPYD	dihydropyrimidine dehydrogenase
2517	10	alpha-L-fucosidase	0	FUCA1	fucosidase, alpha-L- 1, tissue
26762	10	KIM-1	0	HAVCR1	hepatitis A virus cellular receptor 1
331	10	XIAP	0	XIAP	X-linked inhibitor of apoptosis
3606	10	IL-18///IL18///interleukin 18///interleukin-18	0	IL18	interleukin 18 (interferon-gamma-inducing factor)
4143	10	MAT1A///S-adenosylmethionine synthetase///SAMS	0	MAT1A	methionine adenosyltransferase I, alpha
4792	10	IkappaBalpha///NFKBIA	0	NFKBIA	nuclear factor of kappa light polypeptide gene enhancer in B-cells inhibitor, alpha
5544	10	G1	0	PRB3	proline-rich protein BstNI subfamily 3
5791	10	PTPE	0	PTPRE	protein tyrosine phosphatase, receptor type, E
6898	10	TAT///tyrosine aminotransferase	0	TAT	tyrosine aminotransferase
80781	10	endostatin	0	COL18A1	collagen, type XVIII, alpha 1
9308	10	CD83///cell-surface glycoprotein	0	CD83	CD83 molecule
1440	9	G-CSF///GCSF	1.5699e-08	CSF3	colony stimulating factor 3 (granulocyte)
2052	9	EPHX///microsomal epoxide hydrolase	0	EPHX1	epoxide hydrolase 1, microsomal (xenobiotic)
217	9	ALDH2	0	ALDH2	aldehyde dehydrogenase 2 family (mitochondrial)
3845	9	NS3	4.8715e-08	KRAS	v-Ki-ras2 Kirsten rat sarcoma viral oncogene homolog
3930	9	PHA	0	LBR	lamin B receptor
4313	9	MMP2///matrix metalloproteinase 2	2.1747e-06	MMP2	matrix metallopeptidase 2 (gelatinase A, 72kDa gelatinase, 72kDa type IV collagenase)
4684	9	CD56	0	NCAM1	neural cell adhesion molecule 1
4758	9	neuraminidase	0	NEU1	sialidase 1 (lysosomal sialidase)
5328	9	ATF///u-PA///urokinase plasminogen activator	0	PLAU	plasminogen activator, urokinase
54474	9	CK20///cytokeratin 20	0	KRT20	keratin 20
5604	9	MAPKK1///MEK1///mitogen-activated protein kinase kinase 1	0	MAP2K1	mitogen-activated protein kinase kinase 1
5894	9	NS5///RAF1///Raf-1	0	RAF1	v-raf-1 murine leukemia viral oncogene homolog 1
6387	9	CXCL12	1.4942e-07	CXCL12	chemokine (C-X-C motif) ligand 12 (stromal cell-derived factor 1)
6646	9	STAT	0	SOAT1	sterol O-acyltransferase 1
8772	9	FADD	0	FADD	Fas (TNFRSF6)-associated via death domain
10233	8	B7	0	LRRC23	leucine rich repeat containing 23
10855	8	HPA///heparanase	0	HPSE	heparanase
1890	8	thymidine phosphorylase	0	TYMP	thymidine phosphorylase
2022	8	CD105///endoglin	0	ENG	endoglin
2064	8	ERBB2///HER-2///HER2	0.00010073	ERBB2	v-erb-b2 erythroblastic leukemia viral oncogene homolog 2, neuro/glioblastoma derived oncogene homolog (avian)
22915	8	ECM	0	MMRN1	multimerin 1
2752	8	glutamine synthetase	0	GLUL	glutamate-ammonia ligase (glutamine synthetase)
3034	8	HAL	0	HAL	histidine ammonia-lyase
3553	8	IL-1	0.0023302	IL1B	interleukin 1, beta
3725	8	c-Jun	2.8764e-06	JUN	jun oncogene
4314	8	MMP-3	1.3499e-07	MMP3	matrix metallopeptidase 3 (stromelysin 1, progelatinase)
4316	8	MMP-7	0	MMP7	matrix metallopeptidase 7 (matrilysin, uterine)
51742	8	BCAA	2.2356e-08	ARID4B	AT rich interactive domain 4B (RBP1-like)
6347	8	CCL2///MCP-1///monocyte chemoattractant protein-1	3.8351e-06	CCL2	chemokine (C-C motif) ligand 2
6521	8	AE1	0	SLC4A1	solute carrier family 4, anion exchanger, member 1 (erythrocyte membrane protein band 3, Diego blood group)
6906	8	TBG///thyroxine-binding globulin	0	SERPINA7	serpin peptidase inhibitor, clade A (alpha-1 antiproteinase, antitrypsin), member 7
720	8	C4	0	C4A	complement component 4A (Rodgers blood group)
7448	8	vitronectin	0	VTN	vitronectin
7852	8	CXCR4///chemokine receptor 4	2.4398e-05	CXCR4	chemokine (C-X-C motif) receptor 4
8851	8	p23///p35	0	CDK5R1	cyclin-dependent kinase 5, regulatory subunit 1 (p35)
1543	7	CYP1A1	0.00016703	CYP1A1	cytochrome P450, family 1, subfamily A, polypeptide 1
1869	7	E2F1	1.6548e-06	E2F1	E2F transcription factor 1
3383	7	CD54///intercellular adhesion molecule 1	8.1447e-05	ICAM1	intercellular adhesion molecule 1
4072	7	Ep-CAM///MOC31///epithelial cell adhesion molecule	0	EPCAM	epithelial cell adhesion molecule
5170	7	protein kinase	0	PDPK1	3-phosphoinositide dependent protein kinase-1
57534	7	MIB1	0	MIB1	mindbomb homolog 1 (Drosophila)
6395	7	SEA	0	SEA	S13 erythroblastosis oncogene homolog (avian)
6508	7	AE3	0	SLC4A3	solute carrier family 4, anion exchanger, member 3
7037	7	TFR///transferrin receptor	2.1357e-08	TFRC	transferrin receptor (p90, CD71)
7450	7	von Willebrand factor	8.0835e-06	VWF	von Willebrand factor
7515	7	XRCC1	4.1129e-05	XRCC1	X-ray repair complementing defective repair in Chinese hamster cells 1
836	7	CPP32///caspase 3	0.00011664	CASP3	caspase 3, apoptosis-related cysteine peptidase
8548	7	cytoplasmic protein	0	BLZF1	basic leucine zipper nuclear factor 1
8714	7	ABCC3///MRP3	8.0049e-09	ABCC3	ATP-binding cassette, sub-family C (CFTR/MRP), member 3
8797	7	DR4///death receptor 4	0	TNFRSF10A	tumor necrosis factor receptor superfamily, member 10a
8842	7	AC133///CD133	0	PROM1	prominin 1
940	7	CD28	2.7154e-08	CD28	CD28 molecule
1234	6	CCR5///chemokine receptor CCR5	0.0044109	CCR5	chemokine (C-C motif) receptor 5
201780	6	P4	0	SLC10A4	solute carrier family 10 (sodium/bile acid cotransporter family), member 4
23089	6	PEG10	0	PEG10	paternally expressed 10
23495	6	TACI	8.2129e-09	TNFRSF13B	tumor necrosis factor receptor superfamily, member 13B
2833	6	CXCR3	1.5862e-07	CXCR3	chemokine (C-X-C motif) receptor 3
2932	6	glycogen synthase kinase 3 beta///glycogen synthase kinase-3 beta	8.3043e-05	GSK3B	glycogen synthase kinase 3 beta
3002	6	granzyme B	3.4388e-07	GZMB	granzyme B (granzyme 2, cytotoxic T-lymphocyte-associated serine esterase 1)
324	6	APC	0.00010544	APC	adenomatous polyposis coli
3309	6	GRP78	5.8005e-07	HSPA5	heat shock 70kDa protein 5 (glucose-regulated protein, 78kDa)
3455	6	IFNAR2///type I interferon receptor	0	IFNAR2	interferon (alpha, beta and omega) receptor 2
3732	6	CD82///KAI1	0	CD82	CD82 molecule
4144	6	MAT2A	0	MAT2A	methionine adenosyltransferase II, alpha
4193	6	MDM2	0.0005202	MDM2	Mdm2 p53 binding protein homolog (mouse)
4934	6	CN	0	NYS3	nystagmus 3, congenital autosomal dominant
51280	6	GP73	0	GOLM1	golgi membrane protein 1
54577	6	UGT1A7	0	UGT1A7	UDP glucuronosyltransferase 1 family, polypeptide A7
55353	6	LAPTM4B///LC27	0	LAPTM4B	lysosomal protein transmembrane 4 beta
6360	6	LEC	0	CCL16	chemokine (C-C motif) ligand 16
7076	6	EPA///TIMP	7.0851e-06	TIMP1	TIMP metallopeptidase inhibitor 1
7190	6	HSP	0	HSP90B2P	heat shock protein 90kDa beta (Grp94), member 2 (pseudogene)
7799	6	PRDM2///RIZ///RIZ1	8.2129e-09	PRDM2	PR domain containing 2, with ZNF domain
90627	6	DLC2	0	STARD13	StAR-related lipid transfer (START) domain containing 13
959	6	CD40 ligand///CD40L	6.3684e-06	CD40LG	CD40 ligand
1012	5	CDH13///T-cad///T-cadherin	2.013e-07	CDH13	cadherin 13, H-cadherin (heart)
10327	5	alcohol dehydrogenase	0	AKR1A1	aldo-keto reductase family 1, member A1 (aldehyde reductase)
10553	5	CC3///TIP30	0	HTATIP2	HIV-1 Tat interactive protein 2, 30kDa
11009	5	IL-24///MDA7///interleukin 24///mda-7	8.1461e-08	IL24	interleukin 24
1213	5	CHC	6.0178e-07	CLTC	clathrin, heavy chain (Hc)
1235	5	CCR6	1.9404e-08	CCR6	chemokine (C-C motif) receptor 6
1390	5	ICER	1.8646e-07	CREM	cAMP responsive element modulator
1544	5	CYP1A2	7.1824e-05	CYP1A2	cytochrome P450, family 1, subfamily A, polypeptide 2
1678	5	DDP	0	TIMM8A	translocase of inner mitochondrial membrane 8 homolog A (yeast)
1786	5	DNA methyltransferase 1///DNMT///DNMT1	7.0807e-06	DNMT1	DNA (cytosine-5-)-methyltransferase 1
1810	5	DR1///NC2	0	DR1	down-regulator of transcription 1, TBP-binding (negative cofactor 2)
2146	5	EZH2	1.0513e-06	EZH2	enhancer of zeste homolog 2 (Drosophila)
2597	5	GAPDH	7.367e-06	GAPDH	glyceraldehyde-3-phosphate dehydrogenase
28895	5	O6	0	IGKV1D-35	immunoglobulin kappa variable 1D-35 pseudogene
29072	5	HIF-1	0	SETD2	SET domain containing 2
302	5	ANXA2///lipocortin II	7.367e-06	ANXA2	annexin A2
3172	5	HNF4///TCF///hepatocyte nuclear factor 4 alpha	7.8813e-05	HNF4A	hepatocyte nuclear factor 4, alpha
3320	5	Hsp90	0.00019866	HSP90AA1	heat shock protein 90kDa alpha (cytosolic), class A member 1
3342	5	CGH	0	HTC2	hypertrichosis 2 (generalized, congenital)
3486	5	IGF-binding protein 3///IGFBP3///insulin-like growth factor binding protein 3	0.00043668	IGFBP3	insulin-like growth factor binding protein 3
4018	5	LP///LPA	1.9073e-06	LPA	lipoprotein, Lp(a)
4830	5	NM23	7.0807e-06	NME1	non-metastatic cells 1, protein (NM23A) expressed in
5266	5	ESI///PI3	4.043e-08	PI3	peptidase inhibitor 3, skin-derived
55249	5	HCCA1///HCCA2	1.6428e-09	YY1AP1	YY1 associated protein 1
5705	5	S8	2.5951e-07	PSMC5	proteasome (prosome, macropain) 26S subunit, ATPase, 5
594	5	E1B	0	BCKDHB	branched chain keto acid dehydrogenase E1, beta polypeptide
5970	5	p65	0.0014671	RELA	v-rel reticuloendotheliosis viral oncogene homolog A (avian)
6019	5	H2	0	RLN2	relaxin 2
611	5	BCP	0	OPN1SW	opsin 1 (cone pigments), short-wave-sensitive
65059	5	LPD	0	RAPH1	Ras association (RalGDS/AF-6) and pleckstrin homology domains 1
6606	5	SMA	1.0322e-05	SMN1	survival of motor neuron 1, telomeric
6648	5	Mn-SOD///SOD2	0.00052222	SOD2	superoxide dismutase 2, mitochondrial
6752	5	SSTR2///somatostatin receptor 2	6.0178e-07	SSTR2	somatostatin receptor 2
7012	5	hTR///telomerase RNA component	3.3529e-07	TERC	telomerase RNA component
7035	5	EPI	3.5906e-06	TFPI	tissue factor pathway inhibitor (lipoprotein-associated coagulation inhibitor)
7075	5	TIE	3.0135e-08	TIE1	tyrosine kinase with immunoglobulin-like and EGF-like domains 1
7080	5	TTF-1///thyroid transcription factor 1	4.8899e-07	NKX2-1	NK2 homeobox 1
7096	5	TIL	1.3991e-07	TLR1	toll-like receptor 1
718	5	C3	4.3788e-05	C3	complement component 3
7294	5	tyrosine kinase	0	TXK	TXK tyrosine kinase
7490	5	WT1	8.2521e-05	WT1	Wilms tumor 1
841	5	CASP8///FLICE///caspase 8///procaspase-8	0.00062842	CASP8	caspase 8, apoptosis-related cysteine peptidase
9034	5	chemokine receptor	0	CCRL2	chemokine (C-C motif) receptor-like 2
975	5	CD81///TAPA1	2.4149e-06	CD81	CD81 molecule
10103	4	NET-1	0	TSPAN1	tetraspanin 1
1030	4	CDKN2B///INK4B///MTS2	0.00011844	CDKN2B	cyclin-dependent kinase inhibitor 2B (p15, inhibits CDK4)
10397	4	NDRG1	9.3927e-06	NDRG1	N-myc downstream regulated 1
10599	4	OATP-C///OATP2///SLC21A6	3.4599e-05	SLCO1B1	solute carrier organic anion transporter family, member 1B1
10628	4	TXNIP///VDUP1///thioredoxin interacting protein	1.5625e-06	TXNIP	thioredoxin interacting protein
1128	4	M1	7.7581e-06	CHRM1	cholinergic receptor, muscarinic 1
113	4	adenylyl cyclase	7.1721e-08	ADCY7	adenylate cyclase 7
1268	4	CB1///CNR	0.00016691	CNR1	cannabinoid receptor 1 (brain)
1495	4	alpha-catenin	1.3632e-05	CTNNA1	catenin (cadherin-associated protein), alpha 1, 102kDa
1499	4	CTNNB1	0.037816	CTNNB1	catenin (cadherin-associated protein), beta 1, 88kDa
1508	4	cathepsin B	0.0001823	CTSB	cathepsin B
1540	4	CYLD///EAC	4.2872e-06	CYLD	cylindromatosis (turban tumor syndrome)
1586	4	CYP17	0.0030821	CYP17A1	cytochrome P450, family 17, subfamily A, polypeptide 1
1649	4	GADD153	2.3524e-05	DDIT3	DNA-damage-inducible transcript 3
1822	4	NOD	2.3413e-06	ATN1	atrophin 1
2099	4	ESR///ESR1///estrogen receptor alpha	0.21345	ESR1	estrogen receptor 1
2152	4	tissue factor	0.0015297	F3	coagulation factor III (thromboplastin, tissue factor)
2175	4	FAA	2.3524e-05	FANCA	Fanconi anemia, complementation group A
2182	4	FACL4	3.7029e-08	ACSL4	acyl-CoA synthetase long-chain family member 4
2201	4	CCA	2.7149e-07	FBN2	fibrillin 2
22882	4	RAF///ZHX2	0	ZHX2	zinc fingers and homeoboxes 2
23038	4	ADP	0	WDTC1	WD and tetratricopeptide repeats 1
23583	4	FDG	5.3432e-08	SMUG1	single-strand-selective monofunctional uracil-DNA glycosylase 1
23600	4	AMACR///RACE	3.3525e-06	AMACR	alpha-methylacyl-CoA racemase
27232	4	GNMT///glycine N-methyltransferase	5.3432e-08	GNMT	glycine N-methyltransferase
28514	4	Delta	1.7509e-06	DLL1	delta-like 1 (Drosophila)
2923	4	ERp57///GRP58///PDIA3///protein disulfide isomerase-associated 3	1.3632e-05	PDIA3	protein disulfide isomerase family A, member 3
3065	4	HDAC1///histone deacetylase 1	0.0029296	HDAC1	histone deacetylase 1
3077	4	HFE	0.0309	HFE	hemochromatosis
3160	4	IPA	0	HMI	hypomelanosis of Ito
3482	4	IGF2R///insulin-like growth factor 2 receptor	3.2977e-05	IGF2R	insulin-like growth factor 2 receptor
3567	4	IL-5///interleukin-5	6.996e-05	IL5	interleukin 5 (colony-stimulating factor, eosinophil)
3627	4	CXCL10///IP-10	0.0002678	CXCL10	chemokine (C-X-C motif) ligand 10
3643	4	insulin receptor	0.005351	INSR	insulin receptor
3659	4	IRF-1///interferon regulatory factor 1///interferon regulatory factor-1	0.00011844	IRF1	interferon regulatory factor 1
3875	4	cytokeratin 18///keratin 18	5.1049e-05	KRT18	keratin 18
394	4	ARHGAP5///Rho GTPase-activating protein	7.6523e-09	ARHGAP5	Rho GTPase activating protein 5
4436	4	MSH2	0.0066218	MSH2	mutS homolog 2, colon cancer, nonpolyposis type 1 (E. coli)
4504	4	MT3	1.414e-06	MT3	metallothionein 3
4582	4	MUC1	0.0017822	MUC1	mucin 1, cell surface associated
4893	4	N-ras	8.7131e-05	NRAS	neuroblastoma RAS viral (v-ras) oncogene homolog
5055	4	PAI-2///plasminogen activator inhibitor 2	4.6277e-06	SERPINB2	serpin peptidase inhibitor, clade B (ovalbumin), member 2
51438	4	HCA587	0	MAGEC2	melanoma antigen family C, 2
5243	4	ABCB1///PGY1	0.071106	ABCB1	ATP-binding cassette, sub-family B (MDR/TAP), member 1
5362	4	OCT	3.0855e-08	PLXNA2	plexin A2
5465	4	PPAR///peroxisome proliferator-activated receptor alpha	0.0015537	PPARA	peroxisome proliferator-activated receptor alpha
551	4	ADH	2.4724e-05	AVP	arginine vasopressin
55422	4	RITA	0	ZNF331	zinc finger protein 331
5602	4	MAP kinase	4.6277e-06	MAPK10	mitogen-activated protein kinase 10
567	4	B2M	0.00035272	B2M	beta-2-microglobulin
581	4	BAX	0.011124	BAX	BCL2-associated X protein
5829	4	paxillin	0.00017706	PXN	paxillin
6282	4	S100A11///S100C	1.3092e-06	S100A11	S100 calcium binding protein A11
6352	4	CCL5///RANTES	0.0030052	CCL5	chemokine (C-C motif) ligand 5
6422	4	SFRP1	8.8471e-06	SFRP1	secreted frizzled-related protein 1
6462	4	SHBG	6.2317e-05	SHBG	sex hormone-binding globulin
6528	4	NIS	1.135e-05	SLC5A5	solute carrier family 5 (sodium iodide symporter), member 5
7033	4	TFF3///intestinal trefoil factor///secretory protein	3.641e-06	TFF3	trefoil factor 3 (intestinal)
7056	4	thrombomodulin	0.00012239	THBD	thrombomodulin
7153	4	TOP2A	0.0002678	TOP2A	topoisomerase (DNA) II alpha 170kDa
7295	4	thioredoxin	0.00010372	TXN	thioredoxin
7343	4	NOR-90///UBF	3.9966e-06	UBTF	upstream binding transcription factor, RNA polymerase I
9112	4	MTA1	4.2872e-06	MTA1	metastasis associated 1
9166	4	EBAG9///RCAS1	5.0124e-06	EBAG9	estrogen receptor binding site associated, antigen, 9
9429	4	ABCG2///BCRP	0.00069361	ABCG2	ATP-binding cassette, sub-family G (WHITE), member 2
9734	4	HDAC	1.3092e-06	HDAC9	histone deacetylase 9
1031	3	CDKN2C///INK4C	7.1714e-05	CDKN2C	cyclin-dependent kinase inhibitor 2C (p18, inhibits CDK4)
10653	3	HAI-2///HAI2	4.6678e-05	SPINT2	serine peptidase inhibitor, Kunitz type, 2
1066	3	CES1///cholesteryl ester hydrolase///liver carboxylesterase	8.3676e-05	CES1	carboxylesterase 1 (monocyte/macrophage serine esterase 1)
10894	3	LYVE-1///LYVE1	1.5438e-05	LYVE1	lymphatic vessel endothelial hyaluronan receptor 1
10950	3	ANA	1.9696e-06	BTG3	BTG family, member 3
113451	3	ADC	3.1612e-06	ADC	arginine decarboxylase
1154	3	CIS///SOCS	2.5258e-05	CISH	cytokine inducible SH2-containing protein
121504	3	histone H4	0.00029518	HIST4H4	histone cluster 4, H4
1230	3	CCR1	0.00040658	CCR1	chemokine (C-C motif) receptor 1
1244	3	ABCC2	0.0016839	ABCC2	ATP-binding cassette, sub-family C (CFTR/MRP), member 2
125	3	ADH2	0.0059465	ADH1B	alcohol dehydrogenase 1B (class I), beta polypeptide
1312	3	catechol-O-methyltransferase	0.15509	COMT	catechol-O-methyltransferase
1385	3	CREB	0.0080078	CREB1	cAMP responsive element binding protein 1
1433	3	CSE	0	CSE	choreoathetosis/spasticity, episodic (paroxysmal choreoathetosis/spasticity)
1434	3	CSE1///CSE1L	2.8271e-05	CSE1L	CSE1 chromosome segregation 1-like (yeast)
1493	3	CTLA-4	0.066817	CTLA4	cytotoxic T-lymphocyte-associated protein 4
1555	3	CYP2B6///P450	0.0014759	CYP2B6	cytochrome P450, family 2, subfamily B, polypeptide 6
1565	3	CYP2D6	0.073666	CYP2D6	cytochrome P450, family 2, subfamily D, polypeptide 6
1646	3	AKR1C2///DDH2	4.2504e-05	AKR1C2	aldo-keto reductase family 1, member C2 (dihydrodiol dehydrogenase 2; bile acid binding protein; 3-alpha hydroxysteroid dehydrogenase, type III)
1654	3	DDX3	4.2504e-05	DDX3X	DEAD (Asp-Glu-Ala-Asp) box polypeptide 3, X-linked
17	3	AAV	0	AAVS1	adeno-associated virus integration site 1
1769	3	ATPase	4.8532e-07	DNAH8	dynein, axonemal, heavy chain 8
2033	3	p300	0.028702	EP300	E1A binding protein p300
218	3	ALDH3///ALDH3A1	4.6678e-05	ALDH3A1	aldehyde dehydrogenase 3 family, memberA1
2247	3	BFGF///fibroblast growth factor 2	0.023238	FGF2	fibroblast growth factor 2 (basic)
22914	3	NKG2D	0.0013975	KLRK1	killer cell lectin-like receptor subfamily K, member 1
231	3	ADR	0.00075417	AKR1B1	aldo-keto reductase family 1, member B1 (aldose reductase)
23114	3	NF	2.5258e-05	NFASC	neurofascin homolog (chicken)
23213	3	SULF1	4.8901e-06	SULF1	sulfatase 1
2512	3	ferritin light chain	0.00056329	FTL	ferritin, light polypeptide
2543	3	GAGE1	1.181e-07	GAGE1	G antigen 1
2652	3	CBD	3.1612e-06	OPN1MW	opsin 1 (cone pigments), medium-wave-sensitive
27087	3	CD57	1.3427e-05	B3GAT1	beta-1,3-glucuronyltransferase 1 (glucuronosyltransferase P)
27163	3	PLT	1.4613e-06	NAAA	N-acylethanolamine acid amidase
283	3	ANG	0.00060774	ANG	angiogenin, ribonuclease, RNase A family, 5
285	3	ANGPT2///angiopoietin-2	0.0021027	ANGPT2	angiopoietin 2
28827	3	J7	0	IGLJ7	immunoglobulin lambda joining 7
28893	3	O2	0	IGKV1D-39	immunoglobulin kappa variable 1D-39
28915	3	L10	0	IGKV3-7	immunoglobulin kappa variable 3-7 (non-functional)
2896	3	GEP///progranulin	0.0012848	GRN	granulin
2908	3	GR	0.060278	NR3C1	nuclear receptor subfamily 3, group C, member 1 (glucocorticoid receptor)
292	3	T3	1.3427e-05	SLC25A5	solute carrier family 25 (mitochondrial carrier; adenine nucleotide translocator), member 5
2938	3	GSTA1///glutathione S-transferase A1	0.0011438	GSTA1	glutathione S-transferase alpha 1
3068	3	HDGF///hepatoma-derived growth factor	9.9306e-06	HDGF	hepatoma-derived growth factor (high-mobility group protein 1-like)
3106	3	HLA-B	0.34172	HLA-B	major histocompatibility complex, class I, B
3123	3	HLA-DRB1	0.60332	HLA-DRB1	major histocompatibility complex, class II, DR beta 1
3145	3	PBGD///porphobilinogen deaminase	0.00058523	HMBS	hydroxymethylbilane synthase
3313	3	GRP75///HSPA9	0.00016354	HSPA9	heat shock 70kDa protein 9 (mortalin)
3329	3	HSP60	0.0040152	HSPD1	heat shock 60kDa protein 1 (chaperonin)
3454	3	IFNAR///IFNAR1	0.00034014	IFNAR1	interferon (alpha, beta and omega) receptor 1
3480	3	IGF1R///insulin-like growth factor 1 receptor	0.023032	IGF1R	insulin-like growth factor 1 receptor
3611	3	ILK///integrin-linked kinase	0.0013975	ILK	integrin-linked kinase
3620	3	IDO	0.00098172	IDO1	indoleamine 2,3-dioxygenase 1
3678	3	integrin alpha 5	0.0037965	ITGA5	integrin, alpha 5 (fibronectin receptor, alpha polypeptide)
3814	3	KiSS-1	0.00018377	KISS1	KiSS-1 metastasis-suppressor
3815	3	CD117	0.032771	KIT	v-kit Hardy-Zuckerman 4 feline sarcoma viral oncogene homolog
3850	3	K3	7.2881e-07	KRT3	keratin 3
3953	3	leptin receptor	0.012371	LEPR	leptin receptor
4155	3	myelin basic protein	0.0012129	MBP	myelin basic protein
4249	3	N-acetylglucosaminyltransferase V	9.9306e-06	MGAT5	mannosyl (alpha-1,6-)-glycoprotein beta-1,6-N-acetyl-glucosaminyltransferase
4255	3	MGMT	0.0069316	MGMT	O-6-methylguanine-DNA methyltransferase
4493	3	MTD	9.9306e-06	MT1E	metallothionein 1E
4524	3	MTHFR	0.64468	MTHFR	5,10-methylenetetrahydrofolate reductase (NADPH)
4803	3	NGF	0.00095122	NGF	nerve growth factor (beta polypeptide)
4804	3	p75NTR	0.0018171	NGFR	nerve growth factor receptor (TNFR superfamily, member 16)
49	3	ACR	3.491e-05	ACR	acrosin
5327	3	PLAT	0.0083487	PLAT	plasminogen activator, tissue
5464	3	PP	8.4848e-06	PPA1	pyrophosphatase (inorganic) 1
5594	3	ERK2	0.21661	MAPK1	mitogen-activated protein kinase 1
56914	3	FDP	7.2881e-07	OTOR	otoraplin
5700	3	S4	0.00016354	PSMC1	proteasome (prosome, macropain) 26S subunit, ATPase, 1
57026	3	CIN	7.2881e-07	PDXP	pyridoxal (pyridoxine, vitamin B6) phosphatase
5708	3	S2	0.00010407	PSMD2	proteasome (prosome, macropain) 26S subunit, non-ATPase, 2
58164	3	K2	0	RBPJP3	RBPJ pseudogene 3
58492	3	pT1	4.5495e-08	ZNF77	zinc finger protein 77
6175	3	L10E///RPLP0///ribosomal protein P0	5.5871e-05	RPLP0	ribosomal protein, large, P0
627	3	BDNF///brain-derived neurotrophic factor	0.052788	BDNF	brain-derived neurotrophic factor
6277	3	S100A6///calcyclin	9.6997e-05	S100A6	S100 calcium binding protein A6
64754	3	SMYD3	5.9594e-06	SMYD3	SET and MYND domain containing 3
6678	3	SPARC///osteonectin	0.0016839	SPARC	secreted protein, acidic, cysteine-rich (osteonectin)
6714	3	ASV///SRC	0.11127	SRC	v-src sarcoma (Schmidt-Ruppin A-2) viral oncogene homolog (avian)
6716	3	SRD5A2	0.0022553	SRD5A2	steroid-5-alpha-reductase, alpha polypeptide 2 (3-oxo-5 alpha-steroid delta 4-dehydrogenase alpha 2)
675	3	BRCA2	0.15608	BRCA2	breast cancer 2, early onset
6751	3	SSTR1	3.8613e-05	SSTR1	somatostatin receptor 1
6753	3	SSTR3	3.491e-05	SSTR3	somatostatin receptor 3
6790	3	STK15	0.0059465	AURKA	aurora kinase A
6850	3	SYK///spleen tyrosine kinase	0.0086981	SYK	spleen tyrosine kinase
6908	3	TBP///TFIID	0.010441	TBP	TATA box binding protein
6927	3	HNF1///LFB1///hepatic nuclear factor 1	0.0082342	HNF1A	HNF1 homeobox A
7038	3	TG///thyroglobulin	0.00070307	TG	thyroglobulin
7052	3	TGM2///tissue transglutaminase	0.002873	TGM2	transglutaminase 2 (C polypeptide, protein-glutamine-gamma-glutamyltransferase)
7203	3	CCT3	7.1071e-06	CCT3	chaperonin containing TCP1, subunit 3 (gamma)
7320	3	E2 protein	9.9306e-06	UBE2B	ubiquitin-conjugating enzyme E2B (RAD6 homolog)
7389	3	PCT	4.6678e-05	UROD	uroporphyrinogen decarboxylase
7694	3	pT3	1.181e-07	ZNF135	zinc finger protein 135
811	3	calreticulin	0.0019566	CALR	calreticulin
8114	3	IV	0	IV	inversus situs, viscerum
8178	3	ELL///Men	1.9903e-05	ELL	elongation factor RNA polymerase II
8324	3	FZD7	9.9306e-06	FZD7	frizzled homolog 7 (Drosophila)
84539	3	SLT	5.9594e-06	MCHR2	melanin-concentrating hormone receptor 2
85302	3	Alb	2.4618e-07	FBF1	Fas (TNFRSF6) binding factor 1
864	3	RUNX3	0.00067839	RUNX3	runt-related transcription factor 3
9021	3	SOCS-3///SOCS3	0.0021528	SOCS3	suppressor of cytokine signaling 3
9360	3	CYP	1.0111e-06	PPIG	peptidylprolyl isomerase G (cyclophilin G)
952	3	T10	0.0012485	CD38	CD38 molecule
9965	3	FGF19///fibroblast growth factor 19	1.1536e-05	FGF19	fibroblast growth factor 19
10	2	N-acetyltransferase 2///arylamine N-acetyltransferase 2	0.18076	NAT2	N-acetyltransferase 2 (arylamine N-acetyltransferase)
100133941	2	CD24	0.0070571	CD24	CD24 molecule
10057	2	ABCC5///MRP5	0.0014645	ABCC5	ATP-binding cassette, sub-family C (CFTR/MRP), member 5
10058	2	ABC	0.00038652	ABCB6	ATP-binding cassette, sub-family B (MDR/TAP), member 6
10165	2	CTLN2	0.001575	SLC25A13	solute carrier family 25, member 13 (citrin)
1021	2	CDK6	0.012552	CDK6	cyclin-dependent kinase 6
10459	2	MAD2B///MAD2L2	0.00080042	MAD2L2	MAD2 mitotic arrest deficient-like 2 (yeast)
10631	2	PN///POSTN	0.001575	POSTN	periostin, osteoblast specific factor
10752	2	neural cell adhesion molecule	0.00023461	CHL1	cell adhesion molecule with homology to L1CAM (close homolog of L1)
10788	2	IQGAP2	0.00028117	IQGAP2	IQ motif containing GTPase activating protein 2
10892	2	MLT	0.0045722	MALT1	mucosa associated lymphoid tissue lymphoma translocation gene 1
10987	2	JAB1	0.010564	COPS5	COP9 constitutive photomorphogenic homolog subunit 5 (Arabidopsis)
11140	2	CDC37	0.0042068	CDC37	cell division cycle 37 homolog (S. cerevisiae)
114548	2	AII///FCAS	0.0063897	NLRP3	NLR family, pyrin domain containing 3
118460	2	p11	0.00015397	EXOSC6	exosome component 6
1192	2	CLIC1///chloride intracellular channel 1	0.0021848	CLIC1	chloride intracellular channel 1
1231	2	CCR2	0.093482	CCR2	chemokine (C-C motif) receptor 2
126	2	ADH1C///ADH3	0.027863	ADH1C	alcohol dehydrogenase 1C (class I), gamma polypeptide
1357	2	CPA	0.00028117	CPA1	carboxypeptidase A1 (pancreatic)
1395	2	CRFR2///CRHR2	0.0035189	CRHR2	corticotropin releasing hormone receptor 2
140885	2	signal-regulatory protein alpha	0.0049518	SIRPA	signal-regulatory protein alpha
142	2	PARP1	0.0954	PARP1	poly (ADP-ribose) polymerase 1
1435	2	CSF1///macrophage colony stimulating factor	0.023468	CSF1	colony stimulating factor 1 (macrophage)
1476	2	CSTB///PME///cystatin B	0.0042068	CSTB	cystatin B (stefin B)
149428	2	BNIPL-2	0.00028117	BNIPL	BCL2/adenovirus E1B 19kD interacting protein like
1509	2	cathepsin D	0.032119	CTSD	cathepsin D
1524	2	CX3CR1	0.023855	CX3CR1	chemokine (C-X3-C motif) receptor 1
1548	2	CYP2A6	0.030388	CYP2A6	cytochrome P450, family 2, subfamily A, polypeptide 6
1557	2	CYP2C19	0.13026	CYP2C19	cytochrome P450, family 2, subfamily C, polypeptide 19
1576	2	CYP3A4	0.14079	CYP3A4	cytochrome P450, family 3, subfamily A, polypeptide 4
1577	2	CYP3A5	0.11584	CYP3A5	cytochrome P450, family 3, subfamily A, polypeptide 5
161003	2	SRO	6.437e-05	STOML3	stomatin (EPB72)-like 3
1638	2	DCT	0.0031966	DCT	dopachrome tautomerase (dopachrome delta-isomerase, tyrosine-related protein 2)
1667	2	HP-1	0.007994	DEFA1	defensin, alpha 1
171558	2	PTA	0.00023461	PTCRA	pre T-cell antigen receptor alpha
1728	2	DT-diaphorase///NQO1	0.093482	NQO1	NAD(P)H dehydrogenase, quinone 1
1789	2	DNMT3B	0.018337	DNMT3B	DNA (cytosine-5-)-methyltransferase 3 beta
1791	2	TDT	0.0014645	DNTT	deoxynucleotidyltransferase, terminal
183	2	angiotensin II	0.32962	AGT	angiotensinogen (serpin peptidase inhibitor, clade A, member 8)
1830	2	PVA	0.0042068	DSG3	desmoglein 3 (pemphigus vulgaris antigen)
1843	2	MKP-1	0.009239	DUSP1	dual specificity phosphatase 1
1892	2	ECHS1	0.00050832	ECHS1	enoyl Coenzyme A hydratase, short chain, 1, mitochondrial
1953	2	EGFL3	2.5853e-05	MEGF6	multiple EGF-like-domains 6
2	2	A2M	0.029961	A2M	alpha-2-macroglobulin
200879	2	AH	0.00023461	LIPH	lipase, member H
2017	2	cortactin	0.019748	CTTN	cortactin
2034	2	EPAS1	0.014063	EPAS1	endothelial PAS domain protein 1
2162	2	factor XIIIa	0.050358	F13A1	coagulation factor XIII, A1 polypeptide
2168	2	FABP1///L-FABP	0.0024553	FABP1	fatty acid binding protein 1, liver
2194	2	fatty acid synthase	0.011117	FASN	fatty acid synthase
22	2	ASAT	0.00050832	ABCB7	ATP-binding cassette, sub-family B (MDR/TAP), member 7
2264	2	FGFR4	0.013755	FGFR4	fibroblast growth factor receptor 4
2266	2	FGG	0.037539	FGG	fibrinogen gamma chain
22926	2	ATF6	0.003041	ATF6	activating transcription factor 6
22943	2	DKK1	0.009239	DKK1	dickkopf homolog 1 (Xenopus laevis)
22974	2	HCA519	0.0013579	TPX2	TPX2, microtubule-associated, homolog (Xenopus laevis)
23013	2	SHARP	0.00072141	SPEN	spen homolog, transcriptional regulator (Drosophila)
23049	2	LIP	0.00097051	SMG1	SMG1 homolog, phosphatidylinositol 3-kinase-related kinase (C. elegans)
23209	2	MLC1///VL	0.0019295	MLC1	megalencephalic leukoencephalopathy with subcortical cysts 1
2321	2	VEGFR1	0.062241	FLT1	fms-related tyrosine kinase 1 (vascular endothelial growth factor/vascular permeability factor receptor)
2324	2	VEGFR3	0.011117	FLT4	fms-related tyrosine kinase 4
23336	2	DMN	0.00064631	SYNM	synemin, intermediate filament protein
23481	2	PES	0.00072141	PES1	pescadillo homolog 1, containing BRCT domain (zebrafish)
23644	2	autoantigen	4.2958e-05	EDC4	enhancer of mRNA decapping 4
250	2	placental alkaline phosphatase	0.0027407	ALPP	alkaline phosphatase, placental (Regan isozyme)
2523	2	HSC	0.001575	FUT1	fucosyltransferase 1 (galactoside 2-alpha-L-fucosyltransferase, H blood group)
2532	2	DARC///glycoprotein D	0.0059616	DARC	Duffy blood group, chemokine receptor
259	2	UTI	0.0094977	AMBP	alpha-1-microglobulin/bikunin precursor
2638	2	vitamin D binding protein///vitamin D-binding protein	0.014063	GC	group-specific component (vitamin D binding protein)
2690	2	GHR///growth hormone receptor	0.038005	GHR	growth hormone receptor
2694	2	INF	0.00028117	GIF	gastric intrinsic factor (vitamin B synthesis)
2706	2	CX26///GJB2	0.15222	GJB2	gap junction protein, beta 2, 26kDa
27250	2	PDCD4	0.0023182	PDCD4	programmed cell death 4 (neoplastic transformation inhibitor)
27352	2	MAP	6.437e-05	SGSM3	small G protein signaling modulator 3
2778	2	guanine nucleotide regulatory protein	0.06735	GNAS	GNAS complex locus
2796	2	LHRH	0.0070571	GNRH1	gonadotropin-releasing hormone 1 (luteinizing-releasing hormone)
28234	2	OATP8///SLC21A8///SLCO1B3	0.0018075	SLCO1B3	solute carrier organic anion transporter family, member 1B3
2876	2	GPX1///glutathione peroxidase 1	0.021204	GPX1	glutathione peroxidase 1
28870	2	A10	4.2797e-06	IGKV6D-21	immunoglobulin kappa variable 6D-21 (non-functional)
28874	2	A11	1.2866e-05	IGKV3D-20	immunoglobulin kappa variable 3D-20
28946	2	J5	1.2866e-05	IGKJ5	immunoglobulin kappa joining 5
28952	2	JM1	4.2958e-05	CCDC22	coiled-coil domain containing 22
2936	2	glutathione reductase	0.0036855	GSR	glutathione reductase
2941	2	GSTA4	0.0020552	GSTA4	glutathione S-transferase alpha 4
2947	2	GSTM3	0.013755	GSTM3	glutathione S-transferase mu 3 (brain)
2956	2	GTBP///MSH6	0.036153	MSH6	mutS homolog 6 (E. coli)
29948	2	OKL38	0.00011992	OSGIN1	oxidative stress induced growth inhibitor 1
2995	2	GPC	0.0018075	GYPC	glycophorin C (Gerbich blood group)
3001	2	granzyme A	0.0023182	GZMA	granzyme A (granzyme 1, cytotoxic T-lymphocyte-associated serine esterase 3)
3064	2	HD	0.079776	HTT	huntingtin
30848	2	LAGE-1	0.00097051	CTAG2	cancer/testis antigen 2
3091	2	HIF1///HIF1A	0.37733	HIF1A	hypoxia inducible factor 1, alpha subunit (basic helix-loop-helix transcription factor)
3117	2	HLA-DQA///HLA-DQA1	0.26948	HLA-DQA1	major histocompatibility complex, class II, DQ alpha 1
3159	2	HMGA1	0.015326	HMGA1	high mobility group AT-hook 1
3162	2	HO-1	0.14079	HMOX1	heme oxygenase (decycling) 1
320	2	MINT1	0.0023182	APBA1	amyloid beta (A4) precursor protein-binding, family A, member 1
321	2	MINT2	0.001575	APBA2	amyloid beta (A4) precursor protein-binding, family A, member 2
3240	2	BP	0.024636	HP	haptoglobin
3308	2	hsp70	0.015975	HSPA4	heat shock 70kDa protein 4
3312	2	HSC70	0.030817	HSPA8	heat shock 70kDa protein 8
3315	2	HSPB1	0.034788	HSPB1	heat shock 27kDa protein 1
3397	2	ID1	0.017991	ID1	inhibitor of DNA binding 1, dominant negative helix-loop-helix protein
3398	2	ID2	0.0082364	ID2	inhibitor of DNA binding 2, dominant negative helix-loop-helix protein
3479	2	insulin-like growth factor 1	0.38393	IGF1	insulin-like growth factor 1 (somatomedin C)
3484	2	IGFBP1///PP12///placental protein 12	0.029961	IGFBP1	insulin-like growth factor binding protein 1
3502	2	IgG3	0.00028117	IGHG3	immunoglobulin heavy constant gamma 3 (G3m marker)
356	2	CD95 ligand///CD95L	0.14649	FASLG	Fas ligand (TNF superfamily, member 6)
3574	2	IL-7	0.015006	IL7	interleukin 7
3576	2	IL8///interleukin 8	0.46456	IL8	interleukin 8
3621	2	ING1	0.0057527	ING1	inhibitor of growth family, member 1
3685	2	CD51///ITGAV	0.07796	ITGAV	integrin, alpha V (vitronectin receptor, alpha polypeptide, antigen CD51)
3698	2	H2P	0.001575	ITIH2	inter-alpha (globulin) inhibitor H2
3717	2	JAK2	0.26029	JAK2	Janus kinase 2 (a protein tyrosine kinase)
3728	2	gamma-catenin	0.013147	JUP	junction plakoglobin
3762	2	CIR	0.0013579	KCNJ5	potassium inwardly-rectifying channel, subfamily J, member 5
3824	2	CD94	0.0036855	KLRD1	killer cell lectin-like receptor subfamily D, member 1
3848	2	K1	0.0061739	KRT1	keratin 1
3852	2	K5	0.012552	KRT5	keratin 5
3861	2	CK14///cytokeratin 14	0.007994	KRT14	keratin 14
3921	2	LAMR1///RPSA	0.0049518	RPSA	ribosomal protein SA
3925	2	STMN1	0.010025	STMN1	stathmin 1/oncoprotein 18
3976	2	LIF	0.011969	LIF	leukemia inhibitory factor (cholinergic differentiation factor)
399	2	TTF	0.00057533	RHOH	ras homolog gene family, member H
4089	2	DPC4	0.092209	SMAD4	SMAD family member 4
4170	2	EAT	0.033	MCL1	myeloid cell leukemia sequence 1 (BCL2-related)
4176	2	MCM7	0.0089835	MCM7	minichromosome maintenance complex component 7
4214	2	MEKK1	0.010025	MAP3K1	mitogen-activated protein kinase kinase kinase 1
4254	2	KL-1///stem cell factor	0.018685	KITLG	KIT ligand
4276	2	MICA	0.080385	MICA	MHC class I polypeptide-related sequence A
4312	2	MMP1///matrix metalloproteinase 1	0.16675	MMP1	matrix metallopeptidase 1 (interstitial collagenase)
4320	2	MMP11///matrix metalloproteinase 11	0.001575	MMP11	matrix metallopeptidase 11 (stromelysin 3)
4360	2	MMR	0.0024553	MRC1	mannose receptor, C type 1
4489	2	MT1A	0.0027407	MT1A	metallothionein 1A
4580	2	MTX	0.00028117	MTX1	metaxin 1
4589	2	MUC7	0.00097051	MUC7	mucin 7, secreted
4595	2	MUTYH///MYH	0.019391	MUTYH	mutY homolog (E. coli)
4605	2	MYBL2	0.0059616	MYBL2	v-myb myeloblastosis viral oncogene homolog (avian)-like 2
462	2	SERPINC1///antithrombin III	0.032119	SERPINC1	serpin peptidase inhibitor, clade C (antithrombin), member 1
4846	2	eNOS	0.52298	NOS3	nitric oxide synthase 3 (endothelial cell)
4858	2	ANOVA	9.0011e-05	NOVA2	neuro-oncological ventral antigen 2
4860	2	nucleoside phosphorylase///purine nucleoside phosphorylase	0.0027407	NP	nucleoside phosphorylase
4869	2	B23///NPM	0.060569	NPM1	nucleophosmin (nucleolar phosphoprotein B23, numatrin)
4968	2	OGG1	0.076157	OGG1	8-oxoguanine DNA glycosylase
5037	2	RKIP	0.0043877	PEBP1	phosphatidylethanolamine binding protein 1
5068	2	pancreatitis-associated protein	0.00057533	REG3A	regenerating islet-derived 3 alpha
50943	2	FOXP3///JM2	0.047276	FOXP3	forkhead box P3
51053	2	Gem///geminin	0.0025961	GMNN	geminin, DNA replication inhibitor
51084	2	CRYL1	6.437e-05	CRYL1	crystallin, lambda 1
51466	2	EVL	0.0010615	EVL	Enah/Vasp-like
5159	2	PDGFR	0.049322	PDGFRB	platelet-derived growth factor receptor, beta polypeptide
5175	2	adhesion molecule	0.032558	PECAM1	platelet/endothelial cell adhesion molecule
52	2	protein tyrosine phosphatase	0.0082364	ACP1	acid phosphatase 1, soluble
5244	2	ABCB4///MDR3	0.0043877	ABCB4	ATP-binding cassette, sub-family B (MDR/TAP), member 4
5290	2	PIK3CA	0.080385	PIK3CA	phosphoinositide-3-kinase, catalytic, alpha polypeptide
5371	2	PML	0.063365	PML	promyelocytic leukemia
54739	2	XAF1	0.0010615	XAF1	XIAP associated factor 1
54825	2	protocadherin LKC	0.00011992	PCDH24	protocadherin 24
55107	2	membrane protein	9.0011e-05	ANO1	anoctamin 1, calcium activated chloride channel
5524	2	PP2A	0.0043877	PPP2R4	protein phosphatase 2A activator, regulatory subunit 4
55275	2	HCCS1	0.00023461	VPS53	vacuolar protein sorting 53 homolog (S. cerevisiae)
55902	2	acetyl-CoA synthetase	0.00019217	ACSS2	acyl-CoA synthetase short-chain family member 2
5592	2	PGK	0.0094977	PRKG1	protein kinase, cGMP-dependent, type I
55959	2	SULF2	0.00033179	SULF2	sulfatase 2
5601	2	JNK2///SAPK	0.020471	MAPK9	mitogen-activated protein kinase 9
5608	2	MKK6	0.0049518	MAP2K6	mitogen-activated protein kinase kinase 6
5617	2	PRL	0.021575	PRL	prolactin
5696	2	LMP7	0.011969	PSMB8	proteasome (prosome, macropain) subunit, beta type, 8 (large multifunctional peptidase 7)
56998	2	ICAT	0.0013579	CTNNBIP1	catenin, beta interacting protein 1
5709	2	S3	0.0023182	PSMD3	proteasome (prosome, macropain) 26S subunit, non-ATPase, 3
57126	2	cell surface receptor	0.0023182	CD177	CD177 molecule
57142	2	Nogo-C///RTN4	0.009239	RTN4	reticulon 4
572	2	BAD	0.028695	BAD	BCL2-associated agonist of cell death
5770	2	PTP1B///PTPN1	0.031249	PTPN1	protein tyrosine phosphatase, non-receptor type 1
578	2	BAK///BAK1	0.021948	BAK1	BCL2-antagonist/killer 1
5781	2	NS1	0.13026	PTPN11	protein tyrosine phosphatase, non-receptor type 11
5783	2	FAP-1///Fas-associated phosphatase-1	0.0059616	PTPN13	protein tyrosine phosphatase, non-receptor type 13 (APO-1/CD95 (Fas)-associated phosphatase)
58189	2	PS20///WFDC1	0.00019217	WFDC1	WAP four-disulfide core domain 1
58505	2	DC2	4.2797e-06	OSTC	oligosaccharyltransferase complex subunit
5972	2	renin	0.026229	REN	renin
5984	2	RFC4	0.0023182	RFC4	replication factor C (activator 1) 4, 37kDa
60	2	ACTB	0.065063	ACTB	actin, beta
6046	2	FSH///NAT	0.0027407	BRD2	bromodomain containing 2
6091	2	DUTT1///ROBO1	0.0018075	ROBO1	roundabout, axon guidance receptor, homolog 1 (Drosophila)
6146	2	EAP	0.00072141	RPL22	ribosomal protein L22
6171	2	RPL41	0.00033179	RPL41	ribosomal protein L41
6193	2	RPS5	0.00080042	RPS5	ribosomal protein S5
629	2	C3 proactivator	0.007994	CFB	complement factor B
634	2	BGPI///CEACAM1	0.015326	CEACAM1	carcinoembryonic antigen-related cell adhesion molecule 1 (biliary glycoprotein)
6345	2	SRL	2.5853e-05	SRL	sarcalumenin
6348	2	CCL3	0.033443	CCL3	chemokine (C-C motif) ligand 3
6351	2	CCL4	0.021204	CCL4	chemokine (C-C motif) ligand 4
6358	2	HCC-1	0.00064631	CCL14	chemokine (C-C motif) ligand 14
6363	2	CCL19	0.0027407	CCL19	chemokine (C-C motif) ligand 19
6364	2	CCL20	0.007994	CCL20	chemokine (C-C motif) ligand 20
6375	2	lymphotactin	0.0024553	XCL1	chemokine (C motif) ligand 1
6376	2	CX3CL1///fractalkine	0.014063	CX3CL1	chemokine (C-X3-C motif) ligand 1
6382	2	CD138	0.020471	SDC1	syndecan 1
641654	2	HEPN1	2.5853e-05	HEPN1	HEPACAM opposite strand 1
6502	2	SKP2	0.032119	SKP2	S-phase kinase-associated protein 2 (p45)
6576	2	CTP	0.00011992	SLC25A1	solute carrier family 25 (mitochondrial carrier; citrate transporter), member 1
665	2	BNIP3L	0.00064631	BNIP3L	BCL2/adenovirus E1B 19kDa interacting protein 3-like
6690	2	PSTI///TATI	0.015975	SPINK1	serine peptidase inhibitor, Kazal type 1
672	2	BRCA1	0.65001	BRCA1	breast cancer 1, early onset
6754	2	SSTR4	0.0014645	SSTR4	somatostatin receptor 4
6755	2	SSTR5	0.002889	SSTR5	somatostatin receptor 5
6772	2	STAT1	0.12403	STAT1	signal transducer and activator of transcription 1, 91kDa
6773	2	STAT2	0.0077548	STAT2	signal transducer and activator of transcription 2, 113kDa
6868	2	ADAM17	0.020471	ADAM17	ADAM metallopeptidase domain 17
6983	2	V2	0.00019217	TRGV9	T cell receptor gamma variable 9
7003	2	AA	0.0014645	TEAD1	TEA domain family member 1 (SV40 transcriptional enhancer factor)
7013	2	TRF1	0.010839	TERF1	telomeric repeat binding factor (NIMA-interacting) 1
7015	2	TERT///telomerase catalytic subunit	0.25723	TERT	telomerase reverse transcriptase
7036	2	TFR2///transferrin receptor 2	0.0061739	TFR2	transferrin receptor 2
7042	2	TGF-beta2	0.018685	TGFB2	transforming growth factor, beta 2
7048	2	TGF-beta type II receptor	0.05298	TGFBR2	transforming growth factor, beta receptor II (70/80kDa)
7066	2	thrombopoietin	0.010839	THPO	thrombopoietin
7070	2	CD90	0.0035189	THY1	Thy-1 cell surface antigen
7078	2	TIMP3	0.020836	TIMP3	TIMP metallopeptidase inhibitor 3
7298	2	Thymidylate synthase///thymidylate synthetase	0.082218	TYMS	thymidylate synthetase
7332	2	UBE2L3	0.0023182	UBE2L3	ubiquitin-conjugating enzyme E2L 3
7433	2	HVR1	0.0072864	VIPR1	vasoactive intestinal peptide receptor 1
7498	2	xanthine oxidase	0.0038556	XDH	xanthine dehydrogenase
7514	2	CRM1	0.030388	XPO1	exportin 1 (CRM1 homolog, yeast)
7517	2	XRCC3	0.063929	XRCC3	X-ray repair complementing defective repair in Chinese hamster cells 3
7534	2	phospholipase A2	0.044266	YWHAZ	tyrosine 3-monooxygenase/tryptophan 5-monooxygenase activation protein, zeta polypeptide
7732	2	BFP	6.437e-05	RNF112	ring finger protein 112
7805	2	LAPTM5	6.437e-05	LAPTM5	lysosomal multispanning membrane protein 5
79694	2	hEndo	0.0011563	MANEA	mannosidase, endo-alpha
7980	2	TFPI-2	0.0066087	TFPI2	tissue factor pathway inhibitor 2
8085	2	MLL2///MLL4	0.00038652	MLL2	myeloid/lymphoid or mixed-lineage leukemia 2
81542	2	TMX	0.00019217	TXNDC1	thioredoxin domain containing 1
8190	2	MIA	0.0013579	MIA	melanoma inhibitory activity
8312	2	AXIN1	0.012848	AXIN1	axin 1
834	2	ICE	0.027041	CASP1	caspase 1, apoptosis-related cysteine peptidase (interleukin 1, beta, convertase)
835	2	ICH-1L	0.010839	CASP2	caspase 2, apoptosis-related cysteine peptidase
846	2	HHC	0.046769	CASR	calcium-sensing receptor
84676	2	IRF	0.00072141	TRIM63	tripartite motif-containing 63
84892	2	glycosyltransferase	1.2866e-05	C3orf39	chromosome 3 open reading frame 39
8600	2	RANKL	0.046264	TNFSF11	tumor necrosis factor (ligand) superfamily, member 11
8647	2	ABCB11///BSEP	0.0025961	ABCB11	ATP-binding cassette, sub-family B (MDR/TAP), member 11
8668	2	EIF3S2///TRIP-1	0.0012551	EIF3I	eukaryotic translation initiation factor 3, subunit I
8717	2	TRADD	0.0072864	TRADD	TNFRSF1A-associated via death domain
8718	2	DR3	0.0018075	TNFRSF25	tumor necrosis factor receptor superfamily, member 25
8740	2	LIGHT	0.0043877	TNFSF14	tumor necrosis factor (ligand) superfamily, member 14
8784	2	GITR	0.00050832	TNFRSF18	tumor necrosis factor receptor superfamily, member 18
8788	2	DLK1	0.003041	DLK1	delta-like 1 homolog (Drosophila)
8829	2	neuropilin 1///transmembrane receptor	0.014063	NRP1	neuropilin 1
8874	2	P50	0.0043877	ARHGEF7	Rho guanine nucleotide exchange factor (GEF) 7
896	2	cyclin D3	0.015326	CCND3	cyclin D3
898	2	cyclin E1	0.030817	CCNE1	cyclin E1
9131	2	AIF	0.0057527	AIFM1	apoptosis-inducing factor, mitochondrion-associated, 1
9232	2	PTTG1	0.011969	PTTG1	pituitary tumor-transforming 1
9235	2	NK4	0.00064631	IL32	interleukin 32
943	2	CD30	0.013755	TNFRSF8	tumor necrosis factor receptor superfamily, member 8
969	2	CD69	0.0033559	CD69	CD69 molecule
9754	2	DLC3///KIAA0189///STARD8	0.00011992	STARD8	StAR-related lipid transfer (START) domain containing 8
9768	2	PAF	0.00019217	KIAA0101	KIAA0101
9787	2	HURP///KIAA0008///hepatoma up-regulated protein	0.00097051	DLGAP5	discs, large (Drosophila) homolog-associated protein 5
983	2	cyclin-dependent kinase 1	0.15511	CDC2	cell division cycle 2, G1 to S and G2 to M

## Sheet: Table 6
Table 6. Listing of HHBV- HHCC.
HBV-interacting_proteins		liver_cancer_related_genes		overlap
ACO1		A2M		AKT1
ACTN1		AAVS1		ALB
AIP		ABCB1		ANGPT2
AKT1		ABCB11		AR
ALB		ABCB4		ATF6
ANGPT2		ABCB6		BAX
AR		ABCB7		CALR
ATF2		ABCC2		CASP3
ATF3		ABCC3		CCNB1
ATF6		ABCC5		CCND1
BAX		ABCG2		CCR5
BHMT2		ACE		CD44
CALR		ACP1		CD81
CASP3		ACR		CDK2
CCNB1		ACSL4		CDK4
CCND1		ACSS2		CDKN1A
CCR5		ACTB		CDKN2A
CD44		ADAM17		CREB1
CD81		ADC		CREM
CDK2		ADCY7		CTNNB1
CDK4		ADH1B		DNMT1
CDKN1A		ADH1C		E2F1
CDKN2A		ADM		FADD
CHEK1		AFP		FAS
CHUK		AGT		FASLG
COL1A1		AIFM1		FLT4
CREB1		AKR1A1		GAPDH
CREM		AKR1B1		GSK3B
CSNK2A1		AKR1C2		HDAC1
CTGF		AKT1		HIF1A
CTNNB1		ALB		HMOX1
CYP7B1		ALDH2		HNF4A
DBI		ALDH3A1		HSPA5
DDB1		ALPP		ID1
DDB2		AMACR		IFNA1
DNAJB1		AMBP		IGF1R
DNMT1		ANG		IGFBP3
DNMT3A		ANGPT2		IL10
E2F1		ANO1		IL18
EEF2		ANXA2		IL1B
ELK1		APBA1		IL2
ERCC2		APBA2		IL5
ERCC3		APC		IL6
ERN1		AR		JUN
FADD		ARHGAP24		MAP3K1
FANCD2		ARHGAP5		MAPK1
FAS		ARHGEF7		MAPK8
FASLG		ARID4B		MAPK9
FETUB		ATF6		MDM2
FGB		ATN1		MMP2
FLT4		AURKA		MMP3
FOS		AVP		MMP9
FOXM1		AXIN1		MSH6
GAPDH		B2M		MTA1
GSK3B		B3GAT1		MYC
GTF2B		BAD		NFKBIA
HBXIP		BAK1		PPARG
HDAC1		BAX		PSMC1
HDAC2		BCKDHB		PTEN
HIF1A		BCL2		PTGS2
HMOX1		BDNF		PTK2
HNF4A		BLZF1		SERPINC1
HSP90B1		BNIP3L		SGSM3
HSPA1A		BNIPL		SKP2
HSPA5		BRCA1		SMYD3
ID1		BRCA2		SOAT1
IFNA1		BRD2		SRC
IGF1R		BSG		STAT1
IGFBP3		BTG3		STAT3
IL10		C2		TERT
IL18		C3		TGFB1
IL1B		C3orf39		TNF
IL2		C4A		TNFRSF10B
IL5		C7orf49		TNFSF10
IL6		CALR		TP53
INSL3		CASP1		VEGFA
ISG15		CASP2
JAG1		CASP3
JUN		CASP8
MAP2K4		CASP8AP2
MAP3K1		CASR
MAPK1		CAT
MAPK8		CCDC22
MAPK9		CCL14
MAZ		CCL16
MDM2		CCL19
MIF		CCL2
MMP2		CCL20
MMP3		CCL3
MMP9		CCL4
MPDU1		CCL5
MRPL41		CCNA2
MSH6		CCNB1
MT2A		CCND1
MTA1		CCND3
MYC		CCNE1
MYD88		CCR1
MYOD1		CCR2
NFATC2		CCR5
NFKB1		CCR6
NFKBIA		CCRL2
POLG		CCT3
POLR2E		CD177
PPARG		CD24
PPP2CA		CD28
PRKAR1A		CD34
PRKAR2A		CD38
PSMA7		CD4
PSMC1		CD40
PTEN		CD40LG
PTGS2		CD44
PTK2		CD68
PTPN3		CD69
RAD52		CD80
RXRA		CD81
SDC4		CD82
SERPINC1		CD83
SGSM3		CD86
SKP2		CD8A
SLC25A23		CDC2
SMYD3		CDC37
Tryptase		CDH13
SP1		CDK2
SRC		CDK4
SREBF1		CDK5R1
SRF		CDK6
SRPK1		CDKN1A
SRPK2		CDKN2A
STAT1		CDKN2B
STAT3		CDKN2C
STAT5B		CEACAM1
TERT		CES1
TGFB1		CFB
TM4SF4		CHL1
TNF		CHRM1
TNFRSF10B		CISH
TNFRSF1A		CLIC1
TNFSF10		CLTC
TP53		CNR1
UGT1A9		COL18A1
VBP1		COMT
VEGFA		COPS5
VWCE		CP
WNT5A		CPA1
XBP1		CREB1
ZFP90		CREM
		CRHR2
		CRYL1
		CSE
		CSE1L
		CSF1
		CSF3
		CSTB
		CTAG1B
		CTAG2
		CTLA4
		CTNNA1
		CTNNB1
		CTNNBIP1
		CTSB
		CTSD
		CTTN
		CX3CL1
		CX3CR1
		CXCL10
		CXCL12
		CXCR3
		CXCR4
		CYCS
		CYLD
		CYP17A1
		CYP1A1
		CYP1A2
		CYP2A6
		CYP2B6
		CYP2C19
		CYP2D6
		CYP2E1
		CYP3A4
		CYP3A5
		DARC
		DCT
		DDIT3
		DDX3X
		DEFA1
		DKK1
		DLGAP5
		DLK1
		DLL1
		DNAH8
		DNMT1
		DNMT3B
		DNTT
		DPYD
		DR1
		DSG3
		DUSP1
		E2F1
		EBAG9
		ECHS1
		EDC4
		EGF
		EGFR
		EIF3I
		ELA2
		ELL
		ENG
		EP300
		EPAS1
		EPCAM
		EPHX1
		EPO
		ERBB2
		ESR1
		EVL
		EXOSC6
		EZH2
		F13A1
		F3
		FABP1
		FADD
		FANCA
		FAS
		FASLG
		FASN
		FBF1
		FBN2
		FGF19
		FGF2
		FGFR4
		FGG
		FHIT
		FLT1
		FLT4
		FN1
		FOXP3
		FTL
		FUCA1
		FUT1
		FUT2
		FZD7
		GAGE1
		GAPDH
		GC
		GHR
		GIF
		GJB2
		GLUL
		GMNN
		GNAS
		GNMT
		GNRH1
		GOLM1
		GPC3
		GPX1
		GRN
		GSK3B
		GSR
		GSTA1
		GSTA4
		GSTM1
		GSTM3
		GSTP1
		GSTT1
		GYPC
		GZMA
		GZMB
		H19
		HAL
		HAVCR1
		HDAC1
		HDAC9
		HDGF
		HEPN1
		HFE
		HGF
		HIF1A
		HIST4H4
		HLA-A
		HLA-B
		HLA-DQA1
		HLA-DRB1
		HLA-E
		HMBS
		HMGA1
		HMI
		HMOX1
		HNF1A
		HNF4A
		HP
		HPSE
		HSP90AA1
		HSP90B2P
		HSPA4
		HSPA5
		HSPA8
		HSPA9
		HSPB1
		HSPD1
		HSPG2
		HTATIP2
		HTC2
		HTT
		ICAM1
		ID1
		ID2
		IDO1
		IFNA1
		IFNAR1
		IFNAR2
		IGF1
		IGF1R
		IGF2
		IGF2R
		IGFBP1
		IGFBP3
		IGHG3
		IGKJ5
		IGKV1D-35
		IGKV1D-39
		IGKV3-7
		IGKV3D-20
		IGKV6D-21
		IGLJ7
		IL10
		IL18
		IL1B
		IL2
		IL24
		IL32
		IL4
		IL5
		IL6
		IL7
		IL8
		ILK
		ING1
		INS
		INSR
		IQGAP2
		IRF1
		ITGA5
		ITGAV
		ITIH2
		IV
		JAK2
		JUN
		JUP
		KCNJ5
		KDR
		KIAA0101
		KISS1
		KIT
		KITLG
		KLF6
		KLRD1
		KLRK1
		KRAS
		KRT1
		KRT14
		KRT18
		KRT19
		KRT20
		KRT3
		KRT5
		KRT7
		KRT8
		LAPTM4B
		LAPTM5
		LBR
		LEPR
		LIF
		LIPH
		LPA
		LRRC23
		LTA
		LYVE1
		MAD2L2
		MAGEC2
		MALT1
		MANEA
		MAP2K1
		MAP2K6
		MAP3K1
		MAPK1
		MAPK10
		MAPK3
		MAPK8
		MAPK9
		MAT1A
		MAT2A
		MBP
		MCHR2
		MCL1
		MCM7
		MDM2
		MEGF6
		MET
		MGAT5
		MGMT
		MIA
		MIB1
		MICA
		MKI67
		MLC1
		MLH1
		MLL2
		MME
		MMP1
		MMP11
		MMP2
		MMP3
		MMP7
		MMP9
		MMRN1
		MRC1
		MRPL28
		MSH2
		MSH6
		MT1A
		MT1E
		MT3
		MTA1
		MTHFR
		MTX1
		MUC1
		MUC7
		MUTYH
		MYBL2
		MYC
		NAAA
		NAT2
		NCAM1
		NDRG1
		NEU1
		NFASC
		NFKBIA
		NGF
		NGFR
		NKX2-1
		NLRP3
		NME1
		NOS3
		NOVA2
		NP
		NPM1
		NQO1
		NR3C1
		NR3C2
		NRAS
		NRP1
		NUDT6
		NYS3
		ODZ1
		OGG1
		OPN1MW
		OPN1SW
		OSGIN1
		OSTC
		OTOR
		PARP1
		PCDH24
		PCNA
		PDCD4
		PDGFRB
		PDIA3
		PDPK1
		PDXP
		PEBP1
		PECAM1
		PEG10
		PES1
		PGR
		PI3
		PIK3CA
		PLAT
		PLAU
		PLXNA2
		PML
		POSTN
		PPA1
		PPARA
		PPARG
		PPIG
		PPP2R4
		PRB3
		PRDM2
		PRKG1
		PRL
		PROM1
		PSMB8
		PSMC1
		PSMC4
		PSMC5
		PSMD2
		PSMD3
		PTCRA
		PTEN
		PTGS2
		PTK2
		PTPN1
		PTPN11
		PTPN13
		PTPRC
		PTPRE
		PTTG1
		PXN
		RAF1
		RAPH1
		RASSF1
		RB1
		RBPJP3
		REG3A
		RELA
		REN
		RFC4
		RHOD
		RHOH
		RLN2
		RNF112
		ROBO1
		RPL22
		RPL41
		RPLP0
		RPS5
		RPSA
		RTN4
		RUNX3
		S100A11
		S100A6
		SDC1
		SEA
		SERPINA1
		SERPINA7
		SERPINB2
		SERPINC1
		SERPINE1
		SETD2
		SFRP1
		SGSM3
		SHBG
		SIRPA
		SKP2
		SLC10A4
		SLC17A5
		SLC25A1
		SLC25A13
		SLC25A3
		SLC25A5
		SLC4A1
		SLC4A3
		SLC5A5
		SLCO1B1
		SLCO1B3
		SMAD4
		SMG1
		SMN1
		SMUG1
		SMYD3
		SOAT1
		SOCS1
		SOCS3
		SOD1
		SOD2
		SPARC
		SPEN
		SPINK1
		SPINT2
		SPP1
		SRC
		SRD5A2
		SRL
		SSTR1
		SSTR2
		SSTR3
		SSTR4
		SSTR5
		STARD13
		STARD8
		STAT1
		STAT2
		STAT3
		STMN1
		STOML3
		SULF1
		SULF2
		SYK
		SYNM
		TAT
		TBP
		TCEAL1
		TEAD1
		TERC
		TERF1
		TERT
		TF
		TFF2
		TFF3
		TFPI
		TFPI2
		TFR2
		TFRC
		TG
		TGFA
		TGFB1
		TGFB2
		TGFBR2
		TGM2
		THBD
		THPO
		THY1
		TIE1
		TIMM8A
		TIMP1
		TIMP3
		TLR1
		TNF
		TNFRSF10A
		TNFRSF10B
		TNFRSF13B
		TNFRSF18
		TNFRSF25
		TNFRSF8
		TNFSF10
		TNFSF11
		TNFSF14
		TOP2A
		TP53
		TPX2
		TRADD
		TRGV9
		TRIM63
		TSPAN1
		TXK
		TXN
		TXNDC1
		TXNIP
		TYMP
		TYMS
		UBE2B
		UBE2L3
		UBTF
		UGT1A7
		UROD
		VEGFA
		VIM
		VIPR1
		VPS53
		VTN
		VWF
		WDTC1
		WFDC1
		WT1
		XAF1
		XCL1
		XDH
		XIAP
		XPO1
		XRCC1
		XRCC3
		YWHAZ
		YY1AP1
		ZHX2
		ZNF135
		ZNF331
		ZNF77

## Sheet: Table 7A
Table 7A.Distribution of cellular component Gene Ontology terms associated with HBV Human protein interactions
Term	Count	Gene associated with HBV Human protein interactions	Benjamini_pvalue
GO:0043226~organelle	87	FANCD2, MRPL41, MTA1, MAPK1, HSPA5, UGT1A9, DNMT1, NFKBIA, HNF4A, DDB2, CALR, FOXM1, DDB1, CCR5, STAT1, MAZ, ERCC3, CHUK, PPARG, POLG, SP1, CCNB1, CDK2, CYP7B1, RXRA, CDKN2A, SRPK2, PTK2, HMOX1, CREB1, ERN1, FOS, SLC25A23, PTPN3, CHEK1, SRPK1, HIF1A, PTGS2, GTF2B, ATF3, IGFBP3, XBP1, ELK1, ATF2, ATF6, MSH6, CDK4, CTNNB1, MYOD1, SMYD3, NFKB1, SRF, TERT, STAT3, E2F1, CSNK2A1, DNMT3A, AR, GSK3B, ERC…	0.128609
GO:0005634~nucleus	71	FANCD2, MTA1, HSPA5, MAPK1, NFKBIA, DNMT1, DDB2, HNF4A, FOXM1, DDB1, STAT1, MAZ, ERCC3, CHUK, PPARG, SP1, CCNB1, CDK2, RXRA, CDKN2A, SRPK2, HMOX1, CREB1, FOS, CHEK1, SRPK1, HIF1A, PTGS2, GTF2B, ATF3, IGFBP3, XBP1, ELK1, ATF2, ATF6, MSH6, CDK4, CTNNB1, MYOD1, NFKB1, SMYD3, SRF, TERT, STAT3, E2F1, CSNK2A1, DNMT3A, AR, GSK3B, ERCC2, MYC, DNAJB1, ZFP90, PSMC1, CDKN1A, CREM, TP53, JUN, SREBF1, AKT1, V…	6.81361e-06
GO:0005737~cytoplasm	70	MTA1, MRPL41, HSPA5, MAPK1, PTEN, UGT1A9, NFKBIA, CALR, MMP2, CCR5, DDB1, STAT1, CHUK, PPARG, POLG, EEF2, CCNB1, CDK2, VEGFA, CYP7B1, CASP3, CDKN2A, SRPK2, HMOX1, ERN1, SLC25A23, CHEK1, PTPN3, ACO1, SRPK1, HIF1A, PTGS2, ATF6, CTNNB1, NFKB1, SMYD3, PRKAR2A, STAT3, E2F1, DNMT3A, HBXIP, GSK3B, AR, FADD, DNAJB1, PSMC1, TGFB1, CDKN1A, GAPDH, TP53, SREBF1, AKT1, SOAT1, VBP1, HDAC1, ISG15, NFATC2, HSP90…	0.109522
GO:0032991~macromolecular complex	33	CTNNB1, MTA1, MRPL41, HSPA5, MYOD1, PRKAR2A, DDB2, TERT, E2F1, ERCC3, POLG, GSK3B, FGB, PRKAR1A, ERCC2, PSMC1, CDK2, CDKN1A, JUN, CREB1, VBP1, HDAC1, POLR2E, FOS, HDAC2, HIF1A, GTF2B, PTGS2, ALB, CCND1, PSMA7, MSH6, CDK4,	0.404993
GO:0043234~protein complex	31	CTNNB1, MTA1, HSPA5, MYOD1, PRKAR2A, DDB2, E2F1, ERCC3, POLG, GSK3B, FGB, PRKAR1A, ERCC2, PSMC1, CDK2, CDKN1A, JUN, CREB1, VBP1, HDAC1, POLR2E, FOS, HDAC2, HIF1A, GTF2B, PTGS2, ALB, CCND1, PSMA7, MSH6, CDK4,	0.110733
GO:0005576~extracellular region	29	IL1B, ANGPT2, FASLG, CALR, MMP2, WNT5A, MIF, TNFRSF1A, FETUB, FGB, SERPINC1, IL5, IL2, TGFB1, INSL3, VEGFA, IL10, TNFSF10, CTGF, ISG15, IL18, IFNA1, COL1A1, TNF, ALB, IGFBP3, JAG1, MMP3, MMP9,	0.000535156
GO:0031974~membrane-enclosed lumen	27	CTNNB1, MTA1, MRPL41, HSPA5, MYOD1, CALR, E2F1, DNMT3A, ERCC3, POLG, ERCC2, CDK2, CDKN2A, TP53, JUN, CREB1, HMOX1, HDAC1, POLR2E, HSP90B1, FOS, MDM2, HDAC2, HIF1A, GTF2B, ATF6, CDK4,	1.07403e-05
GO:0005654~nucleoplasm	20	CTNNB1, CDK2, MTA1, CDKN2A, TP53, JUN, MYOD1, CREB1, HDAC1, POLR2E, E2F1, FOS, MDM2, ERCC3, HDAC2, HIF1A, GTF2B, ATF6, ERCC2, CDK4,	8.19717e-06
GO:0005694~chromosome	8	FANCD2, DNMT3A, CHEK1, TP53, HDAC2, DNMT1, JUN, TERT,	0.651318
GO:0005792~microsome	6	HSP90B1, CYP7B1, UGT1A9, PTGS2, SOAT1, HMOX1,	0.414131
GO:0009986~cell surface	5	HSPA5, SDC4, CALR, CD44, CCR5,	0.730132
GO:0005912~adherens junction	3	CTNNB1, ACTN1, PTK2,	0.806151
Term	Count	Hepatocellular Carcinoma related genes	Benjamini_pvalue
GO:0031974~membrane-enclosed lumen	16	CDK2, CTNNB1, MTA1, HSPA5, CDKN2A, TP53, JUN, CALR, HMOX1, CREB1, HDAC1, E2F1, MDM2, HIF1A, ATF6, CDK4,	0.00117648
GO:0043234~protein complex	17	CDK2, CTNNB1, PSMC1, CDKN1A, MTA1, HSPA5, JUN, CREB1, HDAC1, E2F1, HIF1A, PTGS2, ALB, GSK3B, CCND1, MSH6, CDK4,	0.58568
GO:0005737~cytoplasm	38	CTNNB1, MTA1, PTEN, MAPK1, HSPA5, NFKBIA, SMYD3, CALR, MMP2, CCR5, STAT3, STAT1, E2F1, PPARG, AR, GSK3B, CCNB1, FADD, TGFB1, PSMC1, CDK2, VEGFA, CDKN1A, GAPDH, CASP3, CDKN2A, TP53, AKT1, SOAT1, HMOX1, HDAC1, MDM2, FAS, HIF1A, PTGS2, BAX, CCND1, ATF6,	0.583715
GO:0005654~nucleoplasm	13	CDK2, CTNNB1, MTA1, CDKN2A, TP53, JUN, CREB1, HDAC1, E2F1, MDM2, HIF1A, ATF6, CDK4,	0.000463682
GO:0009986~cell surface	4	HSPA5, CALR, CD44, CCR5,	0.770524
GO:0032991~macromolecular complex	18	PSMC1, CDK2, CTNNB1, CDKN1A, MTA1, HSPA5, JUN, CREB1, HDAC1, TERT, E2F1, HIF1A, PTGS2, ALB, GSK3B, CCND1, MSH6, CDK4,	0.857656
GO:0005576~extracellular region	19	IL2, TGFB1, VEGFA, IL1B, IL10, ANGPT2, TNFSF10, FASLG, CALR, MMP2, IL18, IFNA1, TNF, ALB, IGFBP3, MMP3, MMP9, SERPINC1, IL5,	0.0015208
GO:0005634~nucleus	37	CTNNB1, MTA1, MAPK1, HSPA5, NFKBIA, DNMT1, SMYD3, HNF4A, TERT, STAT3, STAT1, E2F1, PPARG, GSK3B, AR, MYC, CCNB1, PSMC1, CDK2, CDKN1A, CREM, CDKN2A, TP53, JUN, AKT1, CREB1, HMOX1, HDAC1, ID1, MDM2, HIF1A, PTGS2, IGFBP3, CCND1, ATF6, MSH6, CDK4,	0.00697182

## Sheet: Table 7B
Table 7B.Distribution of biological process Gene Ontology terms associated with HBV Human protein interactions
Term	Count	Gene associated with HBV Human protein interactions	Benjamini_pvalue
GO:0008152~metabolic process	116	MAPK9, SRC, UGT1A9, MAP3K1, FOXM1, STAT1, ERCC3, MAZ, CHUK, FGB, SP1, CDK2, MAP2K4, RXRA, PTK2, TNFRSF10B, FLT4, FOS, CHEK1, PTPN3, SRPK1, GTF2B, ATF3, IGFBP3, XBP1, ATF6, MSH6, NFKB1, SMYD3, TERT, CSNK2A1, DNMT3A, TNFRSF1A, GSK3B, AR, PRKAR1A, ERCC2, IL5, DNAJB1, ZFP90, TGFB1, CDKN1A, CREM, TM4SF4, JUN, SREBF1, AKT1, CTGF, HDAC1, ISG15, ID1, POLR2E, HSP90B1, FAS, AIP, HDAC2, MPDU1, TNF, MAPK8, B…	1.60372e-07
GO:0032502~developmental process	71	MRPL41, IL1B, HSPA5, MAPK1, PTEN, NFKBIA, MAP3K1, FASLG, CALR, MMP2, STAT1, CHUK, ERCC3, PPARG, POLG, IL2, VEGFA, RXRA, CASP3, CDKN2A, SRPK2, TNFRSF10B, HMOX1, CREB1, ERN1, FOS, SRPK1, IL18, PTGS2, ALB, IGFBP3, CD44, CTNNB1, ANGPT2, MYOD1, NFKB1, SRF, IGF1R, WNT5A, STAT3, E2F1, HBXIP, MIF, TNFRSF1A, GSK3B, AR, PRKAR1A, ERCC2, FADD, TGFB1, CDKN1A, CREM, IL10, TP53, JUN, AKT1, TNFSF10, CTGF, HDAC1,…	2.87637e-12
GO:0007154~cell communication	71	MAPK9, IL1B, MTA1, HSPA5, MAPK1, PTEN, SRC, NFKBIA, MAP3K1, CD81, FASLG, CCR5, STAT1, CHUK, PPARG, FGB, IL2, VEGFA, MAP2K4, INSL3, RXRA, SGSM3, CASP3, CDKN2A, SRPK2, TNFRSF10B, PTK2, FLT4, HMOX1, CREB1, ERN1, SRPK1, IL18, HIF1A, ALB, IGFBP3, ATF6, CDK4, CTNNB1, ANGPT2, NFKB1, PRKAR2A, SRF, IGF1R, WNT5A, STAT3, CSNK2A1, MIF, TNFRSF1A, AR, GSK3B, PRKAR1A, FADD, TGFB1, CDKN1A, CREM, IL10, TP53, SREB…	1.62199e-07
GO:0007165~signal transduction	65	MAPK9, IL1B, MTA1, HSPA5, MAPK1, PTEN, SRC, NFKBIA, MAP3K1, CD81, FASLG, CCR5, STAT1, CHUK, PPARG, FGB, IL2, MAP2K4, VEGFA, SGSM3, RXRA, CASP3, CDKN2A, SRPK2, TNFRSF10B, PTK2, FLT4, HMOX1, CREB1, ERN1, SRPK1, HIF1A, IGFBP3, ATF6, CDK4, CTNNB1, ANGPT2, NFKB1, PRKAR2A, SRF, IGF1R, WNT5A, STAT3, CSNK2A1, MIF, TNFRSF1A, GSK3B, AR, PRKAR1A, FADD, TGFB1, CREM, IL10, TP53, AKT1, TNFSF10, CTGF, FAS, STAT…	1.18847e-06
GO:0030154~cell differentiation	60	MRPL41, IL1B, HSPA5, MAPK1, PTEN, NFKBIA, MAP3K1, FASLG, CALR, STAT1, CHUK, ERCC3, PPARG, IL2, VEGFA, RXRA, CASP3, CDKN2A, TNFRSF10B, SRPK2, CREB1, HMOX1, ERN1, SRPK1, IL18, PTGS2, ALB, IGFBP3, CTNNB1, ANGPT2, MYOD1, NFKB1, IGF1R, E2F1, HBXIP, MIF, TNFRSF1A, GSK3B, ERCC2, FADD, TGFB1, CDKN1A, CREM, IL10, TP53, JUN, TNFSF10, AKT1, CTGF, HDAC1, HSP90B1, FAS, STAT5B, ACTN1, TNF, MAPK8, BAX, JAG1, CC…	2.38464e-17
GO:0019222~regulation of metabolic process	60	IL1B, MTA1, MAP3K1, CD81, DNMT1, CALR, HNF4A, FOXM1, STAT1, MAZ, ERCC3, PPARG, SP1, IL2, CDK2, RXRA, CDKN2A, CREB1, HMOX1, ERN1, FOS, SRPK1, HIF1A, GTF2B, ATF3, XBP1, IGFBP3, ATF6, ELK1, ATF2, CTNNB1, MYOD1, NFKB1, SRF, STAT3, E2F1, TNFRSF1A, AR, PRKAR1A, ERCC2, MYC, IL5, ZFP90, TGFB1, CDKN1A, CREM, IL10, TP53, SREBF1, JUN, AKT1, HDAC1, ID1, NFATC2, MDM2, HDAC2, STAT5B, TNF, CCND1, MYD88,	2.35297e-08
GO:0010468~regulation of gene expression	55	IL1B, MTA1, DNMT1, CALR, HNF4A, FOXM1, STAT1, MAZ, ERCC3, PPARG, SP1, IL2, CDK2, RXRA, CDKN2A, CREB1, HMOX1, ERN1, FOS, HIF1A, GTF2B, ATF3, XBP1, ATF6, ELK1, ATF2, CDK4, CTNNB1, NFKB1, MYOD1, SRF, STAT3, E2F1, DNMT3A, TNFRSF1A, AR, PRKAR1A, ERCC2, MYC, ZFP90, TGFB1, CREM, IL10, TP53, JUN, SREBF1, AKT1, HDAC1, ID1, NFATC2, MDM2, HDAC2, STAT5B, TNF, MYD88,	2.97951e-07
GO:0016070~RNA metabolic process	51	MTA1, DNMT1, CALR, HNF4A, FOXM1, STAT1, MAZ, ERCC3, PPARG, SP1, IL2, RXRA, CDKN2A, SRPK2, CREB1, ERN1, FOS, SRPK1, HIF1A, GTF2B, ATF3, XBP1, ATF6, ELK1, ATF2, CTNNB1, NFKB1, MYOD1, SRF, STAT3, E2F1, TNFRSF1A, AR, PRKAR1A, ERCC2, MYC, ZFP90, TGFB1, CREM, TP53, JUN, SREBF1, HDAC1, ID1, POLR2E, NFATC2, MDM2, HDAC2, STAT5B, TNF, MYD88,	0.000188192
GO:0006950~response to stress	49	FANCD2, MAPK9, IL1B, HSPA5, MAPK1, MAP3K1, HNF4A, DDB2, CCR5, DDB1, ERCC3, POLG, FGB, VEGFA, CASP3, HMOX1, ERN1, FOS, CHEK1, IL18, HIF1A, PTGS2, ALB, ATF6, MSH6, NFKB1, STAT3, MIF, TNFRSF1A, GSK3B, ERCC2, IL5, SERPINC1, DNAJB1, TGFB1, CDKN1A, TP53, IL10, SREBF1, AKT1, CTGF, HSP90B1, RAD52, STAT5B, COL1A1, BAX, MAPK8, CCND1, MYD88,	7.09357e-19
GO:0048468~cell development	49	MRPL41, IL1B, HSPA5, MAPK1, PTEN, NFKBIA, MAP3K1, FASLG, CALR, STAT1, ERCC3, IL2, VEGFA, CASP3, CDKN2A, TNFRSF10B, CREB1, HMOX1, ERN1, IL18, ALB, IGFBP3, CTNNB1, NFKB1, MYOD1, IGF1R, E2F1, HBXIP, MIF, TNFRSF1A, GSK3B, ERCC2, FADD, TGFB1, CDKN1A, TP53, IL10, TNFSF10, AKT1, HDAC1, HSP90B1, FAS, ACTN1, STAT5B, TNF, BAX, MAPK8, JAG1, MMP9,	1.62897e-16
GO:0032774~RNA biosynthetic process	49	MTA1, DNMT1, CALR, HNF4A, FOXM1, STAT1, MAZ, ERCC3, PPARG, SP1, IL2, RXRA, CDKN2A, CREB1, ERN1, FOS, HIF1A, GTF2B, ATF3, XBP1, ATF6, ELK1, ATF2, CTNNB1, NFKB1, MYOD1, SRF, STAT3, E2F1, TNFRSF1A, AR, PRKAR1A, ERCC2, MYC, ZFP90, TGFB1, CREM, TP53, JUN, SREBF1, HDAC1, ID1, POLR2E, NFATC2, MDM2, HDAC2, STAT5B, TNF, MYD88,	5.0309e-06
GO:0006915~apoptosis	45	IL1B, MRPL41, PTEN, MAPK1, HSPA5, MAP3K1, NFKBIA, NFKB1, FASLG, IGF1R, CALR, E2F1, STAT1, HBXIP, ERCC3, MIF, TNFRSF1A, GSK3B, ERCC2, FADD, IL2, VEGFA, TGFB1, CDKN1A, CASP3, CDKN2A, IL10, TP53, TNFRSF10B, AKT1, TNFSF10, HMOX1, HDAC1, ERN1, HSP90B1, FAS, IL18, STAT5B, ACTN1, ALB, TNF, IGFBP3, MAPK8, BAX, MMP9,	1.29094e-20
GO:0008283~cell proliferation	35	CTNNB1, IL1B, PTEN, NFKBIA, CD81, IGF1R, SKP2, E2F1, MIF, AR, FGB, MYC, IL2, TGFB1, CDK2, VEGFA, CDKN1A, RXRA, CASP3, TM4SF4, CDKN2A, IL10, TP53, FLT4, HMOX1, MDM2, CHEK1, IL18, STAT5B, PTGS2, TNF, JAG1, BAX, MYD88, CDK4,	2.64733e-12
GO:0007049~cell cycle	33	FANCD2, MRPL41, IL1B, MAPK1, PTEN, IGF1R, CALR, DDB1, SKP2, E2F1, STAT1, ERCC3, ERCC2, MYC, CCNB1, TGFB1, CDK2, VEGFA, CDKN1A, SGSM3, CASP3, CDKN2A, TP53, ERN1, MDM2, CHEK1, SRPK1, RAD52, STAT5B, TNF, BAX, CCND1, CDK4,	1.27096e-09
GO:0002376~immune system process	27	CTNNB1, IL1B, NFKBIA, CD81, FASLG, CCR5, CHUK, MIF, IL5, IL2, TGFB1, CDKN1A, CASP3, IL10, TNFSF10, AKT1, HMOX1, ISG15, FAS, IL18, STAT5B, TNF, XBP1, BAX, JAG1, MYD88, MMP9,	0.000548651
GO:0006259~DNA metabolic process	24	FANCD2, IL2, CDK2, TGFB1, CDKN2A, IL10, TP53, DNMT1, SMYD3, DDB2, CTGF, HDAC1, DDB1, TERT, FOS, CHEK1, DNMT3A, ERCC3, RAD52, HDAC2, POLG, BAX, MSH6, ERCC2,	0.000123563
GO:0006281~DNA repair	10	FANCD2, CHEK1, ERCC3, RAD52, TP53, POLG, DDB2, DDB1, ERCC2, MSH6,	0.0177896
Term	Count	Hepatocellular Carcinoma related genes	Benjamini
GO:0032502~developmental process	47	CTNNB1, IL1B, PTEN, MAPK1, HSPA5, ANGPT2, NFKBIA, MAP3K1, FASLG, IGF1R, CALR, MMP2, STAT3, E2F1, STAT1, PPARG, GSK3B, AR, FADD, IL2, TGFB1, VEGFA, CDKN1A, CREM, CASP3, CDKN2A, TP53, IL10, JUN, TNFRSF10B, AKT1, TNFSF10, HMOX1, CREB1, HDAC1, ID1, FAS, IL18, PTGS2, TNF, ALB, BAX, MAPK8, IGFBP3, CCND1, CD44, MMP9,	6.26421e-12
GO:0030154~cell differentiation	42	CTNNB1, IL1B, PTEN, MAPK1, HSPA5, ANGPT2, NFKBIA, MAP3K1, FASLG, CALR, IGF1R, STAT1, E2F1, PPARG, GSK3B, FADD, IL2, TGFB1, VEGFA, CDKN1A, CREM, CASP3, CDKN2A, TP53, IL10, JUN, TNFRSF10B, AKT1, TNFSF10, HMOX1, CREB1, HDAC1, FAS, IL18, PTGS2, TNF, ALB, BAX, MAPK8, IGFBP3, CCND1, MMP9,	9.65145e-17
GO:0006259~DNA metabolic process	12	IL2, TGFB1, CDK2, CDKN2A, TP53, IL10, DNMT1, SMYD3, BAX, HDAC1, TERT, MSH6,	0.0570829
GO:0016070~RNA metabolic process	24	IL2, TGFB1, CTNNB1, MTA1, CREM, CDKN2A, TP53, JUN, DNMT1, HNF4A, CALR, CREB1, HDAC1, ID1, STAT3, E2F1, STAT1, MDM2, PPARG, HIF1A, TNF, AR, ATF6, MYC,	0.20026
GO:0007165~signal transduction	46	CTNNB1, MAPK9, MTA1, IL1B, PTEN, MAPK1, HSPA5, SRC, ANGPT2, NFKBIA, CD81, MAP3K1, FASLG, IGF1R, CCR5, STAT3, STAT1, PPARG, GSK3B, AR, FADD, IL2, TGFB1, VEGFA, SGSM3, CREM, CASP3, CDKN2A, TP53, IL10, PTK2, TNFRSF10B, AKT1, TNFSF10, FLT4, HMOX1, CREB1, FAS, HIF1A, TNF, BAX, MAPK8, IGFBP3, CCND1, ATF6, CDK4,	4.63714e-09
GO:0007154~cell communication	49	MAPK9, IL1B, MTA1, HSPA5, MAPK1, PTEN, SRC, MAP3K1, CD81, NFKBIA, FASLG, CCR5, STAT1, PPARG, IL2, VEGFA, SGSM3, CASP3, CDKN2A, TNFRSF10B, PTK2, FLT4, CREB1, HMOX1, IL18, HIF1A, ALB, IGFBP3, ATF6, CDK4, CTNNB1, ANGPT2, IGF1R, STAT3, AR, GSK3B, FADD, TGFB1, CDKN1A, CREM, IL10, TP53, TNFSF10, AKT1, FAS, TNF, MAPK8, BAX, CCND1,	1.4253e-09
GO:0007049~cell cycle	23	TGFB1, VEGFA, CDK2, CDKN1A, IL1B, SGSM3, MAPK1, PTEN, CASP3, CDKN2A, TP53, CALR, IGF1R, E2F1, SKP2, STAT1, MDM2, TNF, BAX, CCND1, MYC, CCNB1, CDK4,	1.38642e-08
GO:0006950~response to stress	28	MAPK9, IL1B, MAPK1, HSPA5, MAP3K1, HNF4A, CCR5, STAT3, GSK3B, SERPINC1, IL5, VEGFA, TGFB1, CDKN1A, CASP3, IL10, TP53, AKT1, HMOX1, IL18, HIF1A, PTGS2, ALB, BAX, MAPK8, CCND1, ATF6, MSH6,	5.31037e-11
GO:0006915~apoptosis	34	IL1B, PTEN, MAPK1, HSPA5, NFKBIA, MAP3K1, FASLG, CALR, IGF1R, STAT1, E2F1, GSK3B, FADD, IL2, VEGFA, TGFB1, CDKN1A, CASP3, CDKN2A, TP53, IL10, TNFRSF10B, AKT1, TNFSF10, HMOX1, HDAC1, FAS, IL18, TNF, ALB, BAX, MAPK8, IGFBP3, MMP9,	3.04707e-20
GO:0010468~regulation of gene expression	30	CTNNB1, MTA1, IL1B, DNMT1, CALR, HNF4A, STAT3, STAT1, E2F1, PPARG, AR, MYC, IL2, CDK2, TGFB1, CREM, CDKN2A, IL10, TP53, JUN, AKT1, CREB1, HMOX1, HDAC1, ID1, MDM2, HIF1A, TNF, ATF6, CDK4,	0.000639613
GO:0002376~immune system process	20	IL2, CTNNB1, TGFB1, CDKN1A, IL1B, CASP3, IL10, CD81, NFKBIA, AKT1, TNFSF10, FASLG, HMOX1, CCR5, FAS, IL18, TNF, BAX, MMP9, IL5,	9.91672e-05
GO:0008283~cell proliferation	27	CTNNB1, IL1B, PTEN, NFKBIA, CD81, IGF1R, SKP2, E2F1, AR, MYC, IL2, CDK2, VEGFA, TGFB1, CDKN1A, CASP3, CDKN2A, IL10, TP53, FLT4, HMOX1, MDM2, IL18, PTGS2, TNF, BAX, CDK4,	4.53637e-13
GO:0019222~regulation of metabolic process	35	CTNNB1, MTA1, IL1B, CD81, DNMT1, MAP3K1, CALR, HNF4A, STAT3, STAT1, E2F1, PPARG, AR, MYC, IL5, IL2, CDK2, TGFB1, CDKN1A, CREM, CDKN2A, TP53, IL10, JUN, AKT1, HMOX1, CREB1, HDAC1, ID1, MDM2, HIF1A, TNF, IGFBP3, CCND1, ATF6,	1.45238e-05
GO:0048468~cell development	36	CTNNB1, IL1B, PTEN, MAPK1, HSPA5, NFKBIA, MAP3K1, FASLG, CALR, IGF1R, STAT1, E2F1, GSK3B, FADD, IL2, VEGFA, TGFB1, CDKN1A, CASP3, CDKN2A, TP53, IL10, TNFRSF10B, AKT1, TNFSF10, HMOX1, CREB1, HDAC1, FAS, IL18, TNF, ALB, BAX, MAPK8, IGFBP3, MMP9,	1.13958e-16
GO:0008152~metabolic process	61	MAPK9, IL1B, MTA1, MAPK1, PTEN, SRC, MAP3K1, DNMT1, CD81, HNF4A, CALR, MMP2, STAT1, PPARG, IL2, CDK2, CASP3, CDKN2A, TNFRSF10B, PTK2, FLT4, CREB1, HMOX1, IL18, HIF1A, PTGS2, IGFBP3, ATF6, MSH6, CDK4, CTNNB1, SMYD3, IGF1R, TERT, STAT3, SKP2, E2F1, AR, GSK3B, MYC, IL5, PSMC1, TGFB1, CDKN1A, GAPDH, CREM, IL10, TP53, JUN, AKT1, SOAT1, HDAC1, ID1, MDM2, FAS, TNF, BAX, MAPK8, CCND1, MMP3, MMP9,	0.00283842
GO:0032774~RNA biosynthetic process	24	IL2, TGFB1, CTNNB1, MTA1, CREM, CDKN2A, TP53, JUN, DNMT1, HNF4A, CALR, CREB1, HDAC1, ID1, STAT3, E2F1, STAT1, MDM2, PPARG, HIF1A, TNF, AR, ATF6, MYC,	0.0272025

## Sheet: Table 7C
Table 7C.Distribution of molecular function Gene Ontology terms associated with HBV Human protein interactions
Term	Count	Gene associated with HBV Human protein interactions	Benjamini_pvalue
GO:0005515~protein binding	130	MAPK9, HSPA5, SRC, MAP3K1, NFKBIA, FASLG, FOXM1, CCR5, STAT1, ERCC3, CHUK, FGB, SP1, CCNB1, MAP2K4, CDK2, INSL3, SGSM3, RXRA, PTK2, TNFRSF10B, FLT4, FOS, CHEK1, PTPN3, SRPK1, IFNA1, GTF2B, ATF3, XBP1, IGFBP3, ATF6, MSH6, ANGPT2, NFKB1, SMYD3, TERT, CSNK2A1, DNMT3A, HBXIP, TNFRSF1A, GSK3B, AR, PRKAR1A, ERCC2, IL5, FADD, DNAJB1, TGFB1, CDKN1A, CREM, SREBF1, JUN, AKT1, TNFSF10, CTGF, HDAC1, ISG15, I…	1.96382e-31
GO:0003677~DNA binding	49	MTA1, DNMT1, CALR, HNF4A, DDB2, FOXM1, DDB1, STAT1, MAZ, ERCC3, PPARG, POLG, SP1, RXRA, CDKN2A, CREB1, ERN1, FOS, HIF1A, GTF2B, ATF3, ALB, XBP1, ATF6, ELK1, ATF2, MSH6, CTNNB1, NFKB1, MYOD1, SRF, TERT, STAT3, E2F1, DNMT3A, AR, ERCC2, MYC, ZFP90, CREM, TP53, JUN, SREBF1, HDAC1, POLR2E, NFATC2, HDAC2, RAD52, STAT5B,	2.12196e-06
GO:0046872~metal ion binding	46	MTA1, HSPA5, DNMT1, MAP3K1, SMYD3, BHMT2, HNF4A, CALR, MMP2, STAT3, MT2A, STAT1, DNMT3A, MAZ, PPARG, POLG, AR, SP1, ERCC2, ZFP90, CYP7B1, CDKN1A, RXRA, VWCE, TP53, SRPK2, TNFRSF10B, TNFSF10, HMOX1, ERN1, HSP90B1, MDM2, SLC25A23, ACO1, SRPK1, STAT5B, PTGS2, GTF2B, ACTN1, ALB, IGFBP3, JAG1, MMP3, ATF2, MSH6, MMP9,	0.908206
GO:0043167~ion binding	46	MTA1, HSPA5, DNMT1, MAP3K1, SMYD3, BHMT2, HNF4A, CALR, MMP2, STAT3, MT2A, STAT1, DNMT3A, MAZ, PPARG, POLG, AR, SP1, ERCC2, ZFP90, CYP7B1, CDKN1A, RXRA, VWCE, TP53, SRPK2, TNFRSF10B, TNFSF10, HMOX1, ERN1, HSP90B1, MDM2, SLC25A23, ACO1, SRPK1, STAT5B, PTGS2, GTF2B, ACTN1, ALB, IGFBP3, JAG1, MMP3, ATF2, MSH6, MMP9,	0.940306
GO:0030528~transcription regulator activity	39	CTNNB1, MTA1, DNMT1, MYOD1, NFKB1, SRF, HNF4A, FOXM1, STAT3, E2F1, STAT1, MAZ, PPARG, AR, ERCC2, SP1, MYC, TGFB1, RXRA, CREM, TP53, SREBF1, JUN, CREB1, HDAC1, ID1, NFATC2, FOS, MDM2, AIP, HDAC2, HIF1A, STAT5B, GTF2B, ATF3, XBP1, ATF2, ELK1, ATF6,	3.54795e-07
GO:0004871~signal transducer activity	33	CTNNB1, MAPK9, IL1B, MAPK1, SRC, MAP3K1, FASLG, IGF1R, HNF4A, WNT5A, CCR5, STAT3, STAT1, PPARG, TNFRSF1A, AR, FADD, INSL3, RXRA, TNFRSF10B, PTK2, FLT4, TNFSF10, HMOX1, PTPN3, FAS, AIP, IL18, HIF1A, STAT5B, MAPK8, CD44, MYD88,	0.506978
GO:0016740~transferase activity	33	MAPK9, MAPK1, SRC, UGT1A9, MAP3K1, DNMT1, SMYD3, BHMT2, PRKAR2A, IGF1R, TERT, CSNK2A1, DNMT3A, CHUK, POLG, GSK3B, PRKAR1A, CDK2, MAP2K4, CDKN1A, CDKN2A, SRPK2, PTK2, FLT4, AKT1, SOAT1, POLR2E, ERN1, CHEK1, SRPK1, MAPK8, CCND1, CDK4,	0.03096
GO:0003700~transcription factor activity	32	CTNNB1, MTA1, NFKB1, MYOD1, SRF, HNF4A, FOXM1, STAT3, E2F1, STAT1, PPARG, AR, SP1, MYC, RXRA, CREM, TP53, SREBF1, JUN, CREB1, HDAC1, NFATC2, FOS, HDAC2, HIF1A, STAT5B, GTF2B, ATF3, XBP1, ATF6, ELK1, ATF2,	2.95136e-07
GO:0016301~kinase activity	24	MAPK9, MAP2K4, CDK2, CDKN1A, MAPK1, CDKN2A, SRC, SRPK2, MAP3K1, PTK2, AKT1, FLT4, PRKAR2A, IGF1R, ERN1, CSNK2A1, CHEK1, CHUK, SRPK1, MAPK8, GSK3B, CCND1, PRKAR1A, CDK4,	0.00231646
GO:0004672~protein kinase activity	21	MAPK9, MAP2K4, CDK2, CDKN1A, MAPK1, SRC, SRPK2, MAP3K1, PTK2, AKT1, FLT4, IGF1R, ERN1, CSNK2A1, CHEK1, CHUK, SRPK1, MAPK8, GSK3B, CCND1, CDK4,	0.000328936
GO:0008134~transcription factor binding	19	CTNNB1, RXRA, CREM, CDKN2A, NFKBIA, DNMT1, MYOD1, SRF, CREB1, HDAC1, STAT3, E2F1, AIP, ERCC3, HDAC2, ATF3, GSK3B, ATF2, ATF6,	6.0847e-06
GO:0046983~protein dimerization activity	15	VEGFA, CREM, TP53, JUN, CREB1, FOS, HIF1A, ATF3, XBP1, AR, BAX, ATF2, ATF6, SP1, MSH6,	0.000220101
GO:0019899~enzyme binding	12	FADD, MDM2, CHEK1, SGSM3, CDKN2A, TP53, HDAC2, HIF1A, NFKBIA, IGF1R, CCND1, HDAC1,	0.00310015
GO:0005125~cytokine activity	12	IL2, VEGFA, IL1B, PTEN, IL10, MIF, IL18, IFNA1, TNF, TNFSF10, FASLG, IL5,	0.00222666
GO:0003712~transcription cofactor activity	10	E2F1, CTNNB1, AIP, RXRA, CREM, MYOD1, ATF3, CREB1, ATF2, ATF6,	0.106708
GO:0008083~growth factor activity	9	IL2, VEGFA, TGFB1, IL1B, IL10, IL18, JAG1, CTGF, IL5,	0.032027
GO:0003713~transcription coactivator activity	7	CTNNB1, AIP, RXRA, CREM, MYOD1, ATF2, ATF6,	0.330142
GO:0051082~unfolded protein binding	6	HSP90B1, DNAJB1, AIP, HSPA5, CALR, VBP1,	0.335352
Term	Count	Hepatocellular Carcinoma related genes	Benjamini
GO:0005125~cytokine activity	11	IL2, VEGFA, IL1B, PTEN, IL10, IL18, IFNA1, TNF, TNFSF10, FASLG, IL5,	0.000168651
GO:0003712~transcription cofactor activity	5	E2F1, CTNNB1, CREM, CREB1, ATF6,	0.943909
GO:0016301~kinase activity	15	MAPK9, CDK2, CDKN1A, MAPK1, CDKN2A, SRC, MAP3K1, PTK2, FLT4, AKT1, IGF1R, MAPK8, GSK3B, CCND1, CDK4,	0.0221025
GO:0005515~protein binding	73	MAPK9, IL1B, MTA1, HSPA5, MAPK1, PTEN, SRC, MAP3K1, DNMT1, CD81, NFKBIA, FASLG, CALR, HNF4A, MMP2, CCR5, STAT1, PPARG, CCNB1, IL2, CDK2, VEGFA, SGSM3, CASP3, CDKN2A, PTK2, TNFRSF10B, FLT4, HMOX1, CREB1, IL18, HIF1A, IFNA1, PTGS2, ALB, IGFBP3, ATF6, CD44, MSH6, CDK4, CTNNB1, ANGPT2, SMYD3, IGF1R, TERT, STAT3, SKP2, E2F1, GSK3B, AR, IL5, SERPINC1, MYC, FADD, TGFB1, PSMC1, CDKN1A, GAPDH, CREM, TP53,…	3.72615e-21
GO:0016740~transferase activity	19	MAPK9, CDK2, CDKN1A, MAPK1, CDKN2A, SRC, MAP3K1, DNMT1, PTK2, AKT1, FLT4, SMYD3, SOAT1, IGF1R, TERT, MAPK8, GSK3B, CCND1, CDK4,	0.264342
GO:0003700~transcription factor activity	16	CTNNB1, MTA1, CREM, TP53, JUN, HNF4A, CREB1, HDAC1, STAT3, STAT1, E2F1, PPARG, HIF1A, AR, ATF6, MYC,	0.00939738
GO:0004672~protein kinase activity	14	MAPK9, CDK2, CDKN1A, MAPK1, SRC, MAP3K1, PTK2, FLT4, AKT1, IGF1R, GSK3B, MAPK8, CCND1, CDK4,	0.00431612
GO:0008134~transcription factor binding	11	STAT3, E2F1, CTNNB1, CREM, CDKN2A, NFKBIA, DNMT1, GSK3B, CREB1, HDAC1, ATF6,	0.00486335
GO:0019899~enzyme binding	10	FADD, MDM2, SGSM3, CDKN2A, TP53, HIF1A, NFKBIA, CCND1, IGF1R, HDAC1,	0.00207887
GO:0003677~DNA binding	22	CTNNB1, MTA1, CREM, CDKN2A, TP53, JUN, DNMT1, HNF4A, CALR, CREB1, HDAC1, TERT, STAT3, E2F1, STAT1, PPARG, HIF1A, ALB, AR, ATF6, MSH6, MYC,	0.174806
GO:0030528~transcription regulator activity	20	TGFB1, CTNNB1, MTA1, CREM, TP53, JUN, DNMT1, HNF4A, CREB1, HDAC1, ID1, STAT3, STAT1, E2F1, MDM2, PPARG, HIF1A, AR, ATF6, MYC,	0.00709283
GO:0004871~signal transducer activity	25	MAPK9, CTNNB1, IL1B, MAPK1, SRC, MAP3K1, FASLG, HNF4A, IGF1R, CCR5, STAT3, STAT1, PPARG, AR, FADD, TNFRSF10B, PTK2, FLT4, TNFSF10, HMOX1, FAS, IL18, HIF1A, MAPK8, CD44,	0.0244638
GO:0008083~growth factor activity	7	IL2, TGFB1, VEGFA, IL1B, IL10, IL18, IL5,	0.0361812
GO:0046983~protein dimerization activity	10	VEGFA, CREM, TP53, HIF1A, JUN, BAX, AR, CREB1, ATF6, MSH6,	0.00507495

## Sheet: Table 8
Table 8: Functional analysis HHBV distribution and enrichment in Cellular pathway using KEGG annotations.
Category	Term	Count	Genes	p-value(p<0.01)
KEGG_PATHWAY	hsa04210:Apoptosis	18	FADD, IL1B, CASP3, TP53, NFKBIA, TNFRSF10B, FASLG, NFKB1, AKT1, TNFSF10, PRKAR2A, FAS, CHUK, TNFRSF1A, TNF, BAX, PRKAR1A, MYD88,	1.3949e-09
KEGG_PATHWAY	hsa04115:p53 signaling pathway	16	CDK2, CDKN1A, PTEN, CASP3, CDKN2A, TP53, TNFRSF10B, DDB2, MDM2, CHEK1, FAS, IGFBP3, BAX, CCND1, CDK4, CCNB1,	1.80966e-09
KEGG_PATHWAY	hsa04620:Toll-like receptor signaling pathway	16	FADD, MAPK9, MAP2K4, IL1B, MAPK1, NFKBIA, JUN, NFKB1, AKT1, STAT1, FOS, CHUK, IFNA1, TNF, MAPK8, MYD88,	3.19983e-07
KEGG_PATHWAY	hsa04010:MAPK signaling pathway	23	MAPK9, MAP2K4, TGFB1, IL1B, CASP3, MAPK1, TP53, MAP3K1, JUN, FASLG, NFKB1, AKT1, SRF, NFATC2, FOS, FAS, CHUK, TNFRSF1A, TNF, MAPK8, ATF2, ELK1, MYC,	3.12995e-06
KEGG_PATHWAY	hsa04110:Cell cycle	15	CDK2, TGFB1, CDKN1A, CDKN2A, TP53, HDAC1, E2F1, SKP2, MDM2, CHEK1, HDAC2, GSK3B, CCND1, CCNB1, CDK4,	8.4256e-06
KEGG_PATHWAY	hsa04012:ErbB signaling pathway	13	MAPK9, MAP2K4, CDKN1A, MAPK1, SRC, PTK2, JUN, AKT1, STAT5B, GSK3B, MAPK8, ELK1, MYC,	1.19161e-05
KEGG_PATHWAY	hsa04660:T cell receptor signaling pathway	12	NFATC2, IL2, FOS, CHUK, IL10, JUN, NFKBIA, TNF, AKT1, NFKB1, CDK4, IL5,	0.000185652
KEGG_PATHWAY	hsa04920:Adipocytokine signaling pathway	10	STAT3, MAPK9, RXRA, CHUK, TNFRSF1A, NFKBIA, TNF, AKT1, NFKB1, MAPK8,	0.000647208
KEGG_PATHWAY	hsa04510:Focal adhesion	16	CTNNB1, MAPK9, VEGFA, MAPK1, PTEN, SRC, PTK2, JUN, AKT1, IGF1R, ACTN1, COL1A1, GSK3B, MAPK8, CCND1, ELK1,	0.000828789
KEGG_PATHWAY	hsa04630:Jak-STAT signaling pathway	10	STAT3, IL2, STAT1, IL10, STAT5B, IFNA1, AKT1, CCND1, MYC, IL5,	0.073444
